# Supplementary material for: Rapid and cost-effective molecular karyotyping in wheat, barley, and their cross-progeny by chromosome-specific multiplex PCR
Source: Plant Methods. 2024 Mar 5;20:37. doi: 10.1186/s13007-024-01162-x (PMC10913579; doi:10.1186/s13007-024-01162-x)
Supplement: Supplementary file 1 — Supplementary Material 1: Genotypes used for primer design, in silico analysis, and MPCR validation [file 13007_2024_1162_MOESM1_ESM.xlsx]

## Sheet: Supp Table 1
Table S1. Genotypes used for primer design, in silico analysis, and MPCR validation
Species	In silico analysis				MPCR analysis
	Cultivar/Accession	NCBI/GenBank ID	WGS Project/Assembly ID		Name (lane no. in Fig. 4)	Accession ID	Comment (source)
Triticum aestivum	Chinese Spring	GCA_900519105.1	IWGSC_refseqv1.0		Chinese Spring (1)	11113	gene bank Centre for Agric. Res.
Triticum aestivum	Fielder	GCA_907166925.1	CAJRHR01		Fielder (3)	W8354	W. Harwood (John Innes Centre)
Triticum aestivum	LRPB Lancer	GCA_903993975.1	CAJEVV01		LRPB Lancer (5)	10508	gene bank Centre for Agric. Res.
Triticum aestivum	CDC Stanley	GCA_903994155.1	CAJEWR01		CDC Stanley (6)	19806	gene bank Centre for Agric. Res.
Triticum aestivum	Paragon	GCA_902810665.1	CADDYP01		Paragon (7)	16469	gene bank Centre for Agric. Res.
Triticum aestivum	SY Mattis	GCA_903994185.1	CAJEWS01		SY Mattis (8)	16984	gene bank Centre for Agric. Res.
Triticum aestivum	Julius	GCA_903994195.1	CAJEWQ01		Julius (9)	16086	gene bank Centre for Agric. Res.
Triticum aestivum	Cadenza	GCA_902810645.1	CADDYN01		Cadenza (10)	11685	gene bank Centre for Agric. Res.
Triticum aestivum	Weebill 1	GCA_902810675.1	CADDYO01		Weebill 1 (11)	20114	gene bank Centre for Agric. Res.
Triticum aestivum	Claire	GCA_902810655.1	CADDYM01		Claire (12)	15272	gene bank Centre for Agric. Res.
Triticum aestivum	Robigus	GCA_902810685.1	CADDYY01		Robigus (13)	8009	gene bank Centre for Agric. Res.
Triticum aestivum	Jagger	GCA_903993795.1	CAJEVU01		Jagger (14)	6495	gene bank Centre for Agric. Res.
Triticum aestivum	ArinaLrFor	GCA_903993985.1	CAJEVW01		Bobwhite (2)	55767	gene bank Centre for Agric. Res.
Triticum aestivum	CDC Landmark	GCA_903995565.1	CAJFAH01		Bánkúti 1201 (4)	18910	gene bank Centre for Agric. Res.
Triticum aestivum	Mace	GCA_903994175.1	CAJEWO01		Igri (17) (H. vulgare)	17774	gene bank Centre for Agric. Res.
Triticum aestivum	Norin 61	GCA_904066035.1	CAJFCQ01		California Mariout (18)	117371	gene bank Centre for Agric. Res.
Hordeum vulgare	Golden Promise	GCA_902500625.1	CABVVH01		Golden Promise (15)	21877	gene bank Centre for Agric. Res.
Hordeum vulgare	Morex (v3, v2)	GCA_904849725.1	CAJHDD01, PRJEB34496		Morex (16)	21031	gene bank Centre for Agric. Res.
					Esperanza (19)	4945	gene bank Centre for Agric. Res.
Triticum aestivum subsp. spelta	Spelt (PI190962)	GCA_903994165.1	Triticum_spelta.PGSBv2.0		Oberkulmer Rotkorn (spelt wheat)	MVGB1196	gene bank Centre for Agric. Res.
Triticum turgidum subsp. durum	Svevo	GCA_900231445.1	Triticum_turgidum.Svevo.v1		Mv Makaróni (durum wheat)	NA	gene bank Centre for Agric. Res.
					Triticum turgidum subsp. dicoccum	MVGB135	gene bank Centre for Agric. Res.
Triticum turgidum subsp. dicoccoides	Zavitan	GCA_900184675.1	FXXJ01		Triticum turgidum subsp. dicoccoides	MVGB133	gene bank Centre for Agric. Res.
					Triticum monococcum subsp. aegilopoides var. mayssuriani	MVGB100	gene bank Centre for Agric. Res.
Triticum urartu	G1812	GCA_000347455.1	AOTI01		Triticum urartu	MVGB108	gene bank Centre for Agric. Res.
					Aegilops speltoides var. speltoides	MVGB1140	gene bank Centre for Agric. Res.
Aegilops tauschii subsp. strangulata	AL8/78	GCA_002575655.1	NWVB01		Aegilops tauschii	MVGB1324	gene bank Centre for Agric. Res.
Hordeum vulgare subsp. spontaneum	WB1 (AWCS276)	GCA_907165085.1	CAJRBJ01		Hordeum spontaneum 400154	MVGB1297	gene bank Centre for Agric. Res.
					Hordeum bulbosum	RCAT042200	gene bank Centre for Agric. Res.
Hordeum marinum	H559	GCA_022496015.1	JAAAWK01		Hordeum marinum	MVGB1956	gene bank Centre for Agric. Res.
