# Supplementary material for: Rapid and cost-effective molecular karyotyping in wheat, barley, and their cross-progeny by chromosome-specific multiplex PCR
Source: Plant Methods. 2024 Mar 5;20:37. doi: 10.1186/s13007-024-01162-x (PMC10913579; doi:10.1186/s13007-024-01162-x)
Supplement: Supplementary file 2 — Supplementary Material 2: Primers obtained by the refined protocol [file 13007_2024_1162_MOESM2_ESM.xlsx]

## Sheet: Supp Table 2
Table S2. Primers obtained by the refined protocol
ID	ref_chr	ref_start	ref_stop	ref-length	primer_Forward	primer_Revers	used in this study
1A-1	1A dna:chromosome chromosome:IWGSC:1A:1:594102056:1 REF	291993880	291993976	96	CCTCCTCTTCTCCCAGTTGC	GCCGGTCATACTGTGTCGGT
1A-12	1A dna:chromosome chromosome:IWGSC:1A:1:594102056:1 REF	104379137	104379239	102	TTGTCGACAGGTCTCCGTGG	CCCAATGACCAGGGAGCTGA
1A-18	1A dna:chromosome chromosome:IWGSC:1A:1:594102056:1 REF	538121084	538121183	99	GTGTTCCGGTAGTGGGTGGA	GAGAGGCAATCGGCTAGCAG	100bp_1A_F and R
1A-27	1A dna:chromosome chromosome:IWGSC:1A:1:594102056:1 REF	313177098	313177199	101	AAGCAAGGGCTGCCTCAAGG	AGCACCAACAGAGCAAGCCC
1A-34	1A dna:chromosome chromosome:IWGSC:1A:1:594102056:1 REF	253037768	253037866	98	TATGGAACCTGCCAGGCCCA	GCGATCTCAACCCTAACCCG
1A-46	1A dna:chromosome chromosome:IWGSC:1A:1:594102056:1 REF	6961639	6961741	102	GGCAGTCTCCGAGAAACGCA	CGAAAATGCTGGCCGTGCAG
1A-83	1A dna:chromosome chromosome:IWGSC:1A:1:594102056:1 REF	160264071	160264167	96	TGCACGGTGCGAACTTCACG	CTGAGAGAGACCGGCACGAA
2A-5	2A dna:chromosome chromosome:IWGSC:2A:1:780798557:1 REF	327214066	327214217	151	CGCAGCTCGCCACCGTTAAT	GACTGATTCGGAGCAGAGGC
2A-10	2A dna:chromosome chromosome:IWGSC:2A:1:780798557:1 REF	329572948	329573094	146	TACTGGCCATGGCCATGACC	AACAGTGCAGTGGGTCCTGC
2A-13	2A dna:chromosome chromosome:IWGSC:2A:1:780798557:1 REF	78496834	78496987	153	TACGAGGCTGAGGACGACCT	TGGAGTTCTCGCCGTTGCAG
2A-20	2A dna:chromosome chromosome:IWGSC:2A:1:780798557:1 REF	778750452	778750601	149	CGCATCCAATGCAGGAACCG	AATCCAGAGCCGTGGAGCCT
2A-23	2A dna:chromosome chromosome:IWGSC:2A:1:780798557:1 REF	332017919	332018066	147	TGCTTAGCGGCGCTCCTACA	TCCCTTGCCGCATCACACTC
2A-32	2A dna:chromosome chromosome:IWGSC:2A:1:780798557:1 REF	187407574	187407728	154	TCTCACGTTCGCGTGTGACG	TGCTCGTCCGACGAACCATC
2A-61	2A dna:chromosome chromosome:IWGSC:2A:1:780798557:1 REF	669509605	669509756	151	ACGTCTGAGCCCACTATCCC	GGGAGGTGTTGAGGAGGCAT
2A-64	2A dna:chromosome chromosome:IWGSC:2A:1:780798557:1 REF	481891599	481891752	153	CCTCTGTCCCGGGATCTTGT	GGAGCACCGATCACGGAGAT
2A-65	2A dna:chromosome chromosome:IWGSC:2A:1:780798557:1 REF	553366844	553366996	152	GGGCGGCCGTTGTCATACTT	TGGCGGTTCAGGCCCCAATT
2A-70	2A dna:chromosome chromosome:IWGSC:2A:1:780798557:1 REF	640284470	640284622	152	CCATTCGCGCCTACGTTGTG	GGTAGGGATCGAGCTGGATC
2A-79	2A dna:chromosome chromosome:IWGSC:2A:1:780798557:1 REF	38430434	38430583	149	ACCACCTGTCGTCCACCGAA	CCAACATCCGGTTAGGAGCC
3A-16	3A dna:chromosome chromosome:IWGSC:3A:1:750843639:1 REF	604472863	604473060	197	GGCGCACCGCAGATGGAATT	GTCCTAAAGCGCAATGGCCC
3A-42	3A dna:chromosome chromosome:IWGSC:3A:1:750843639:1 REF	727205754	727205958	204	GCCCCGGCGTGCAATCAAAA	CCCGTGCAGGTACCTGAAGA
3A-47	3A dna:chromosome chromosome:IWGSC:3A:1:750843639:1 REF	531961935	531962134	199	GGGCTATGCCAAACCTCCAG	GAAAGGGGCCAATGGCCCAT
3A-48	3A dna:chromosome chromosome:IWGSC:3A:1:750843639:1 REF	172982080	172982278	198	CGAGATAATCGTCTGCGGGG	GACCGGGATTGCTTGGCGAA
3A-74	3A dna:chromosome chromosome:IWGSC:3A:1:750843639:1 REF	700250701	700250905	204	CCGTCACATCTCTTCTCGCC	CGGCAGGTAGCACAAAGCCA
3A-77	3A dna:chromosome chromosome:IWGSC:3A:1:750843639:1 REF	682314926	682315122	196	CCCGCCCTTCGTAAGTACTG	TGACCGGGTTGCTGTGGTAC
3A-94	3A dna:chromosome chromosome:IWGSC:3A:1:750843639:1 REF	332914627	332914831	204	ACCGTTGACCTTCAGCACCC	AGATGGGCCGAAACTGAGCG
3A-98	3A dna:chromosome chromosome:IWGSC:3A:1:750843639:1 REF	500709644	500709840	196	AGCACACCTACGGCTGCTTC	GAGGATGCTATCGGTGCACG
4A-9	4A dna:chromosome chromosome:IWGSC:4A:1:744588157:1 REF	497864616	497864868	252	CCAGCTCACATATGGGCGTC	ACGGACTCGGTGACGACGAT
4A-19	4A dna:chromosome chromosome:IWGSC:4A:1:744588157:1 REF	670834517	670834766	249	TACAGGGAACCGCCATCGTC	CAAGTCACTTGGGCTGCCAG
4A-36	4A dna:chromosome chromosome:IWGSC:4A:1:744588157:1 REF	625365275	625365522	247	GCACCCCTACGGGCATTTGT	TAGCGAACATGCGGAAGGGC
4A-38	4A dna:chromosome chromosome:IWGSC:4A:1:744588157:1 REF	368841750	368841996	246	GAACAAGGTGCACCTTCCCC	ACGAGGAAGTTCTCCGCCGT
4A-47	4A dna:chromosome chromosome:IWGSC:4A:1:744588157:1 REF	248257985	248258233	248	GGTCCTCGTCAGATCTAGCC	TAGCAGCGGCAGCAGGAACT
4A-53	4A dna:chromosome chromosome:IWGSC:4A:1:744588157:1 REF	621009017	621009263	246	GGGCGCCCTACCCTTTGATT	CAACTGGCAGAGCAACGCCT
4A-58	4A dna:chromosome chromosome:IWGSC:4A:1:744588157:1 REF	713120046	713120295	249	CAGCTGCCGCTTCGATCTCT	CTTGTACTGCTCCTCCTCCC
4A-62	4A dna:chromosome chromosome:IWGSC:4A:1:744588157:1 REF	136895557	136895810	253	CCTCACTCTTGTCACCCTGC	CATCGCATTGGTCAGCCCTC
4A-69	4A dna:chromosome chromosome:IWGSC:4A:1:744588157:1 REF	610099029	610099283	254	AGATGCGACTCCCCTGCGAT	TTTGAGAAATGGGCCGGGCC
4A-77	4A dna:chromosome chromosome:IWGSC:4A:1:744588157:1 REF	311659759	311660010	251	GTGGTGCCTTGCCTTTCTCG	CAACCGCCTCCACTTTCCCA
4A-80	4A dna:chromosome chromosome:IWGSC:4A:1:744588157:1 REF	611061086	611061334	248	CAATCTGGACCGGCACATGG	GGACCCCAAAAACCGATCCG
4A-90	4A dna:chromosome chromosome:IWGSC:4A:1:744588157:1 REF	112776771	112777018	247	ACAAGGTGGCAAGCACCGAC	CTTGCATGGCCTCGGTACTC
5A-8	5A dna:chromosome chromosome:IWGSC:5A:1:709773743:1 REF	546724178	546724479	301	GCTGGGCAGGCTCATTTCTG	GGCAAACCCTTGCCCCTACA
5A-23	5A dna:chromosome chromosome:IWGSC:5A:1:709773743:1 REF	98366290	98366589	299	CGCATGCAGACCGAGCTACA	AATTGTACCGGGCTGGGCTG
5A-29	5A dna:chromosome chromosome:IWGSC:5A:1:709773743:1 REF	699044319	699044618	299	CGGCAACGTTGATAGCGGCA	CACTTCTCAACCCATCCCGG
5A-30	5A dna:chromosome chromosome:IWGSC:5A:1:709773743:1 REF	401515461	401515764	303	TTACCTCCGTTCTGACGGCC	AGGCGAGCATCAGCAAGGGT
5A-48	5A dna:chromosome chromosome:IWGSC:5A:1:709773743:1 REF	701495917	701496219	302	GTGTCTCCTGGAGGGAGACT	GGAGGCAAAGAGGTCGAGCT
5A-51	5A dna:chromosome chromosome:IWGSC:5A:1:709773743:1 REF	228310451	228310755	304	GCCACTATGGCACGCAATCC	GCTCCACCACTTCAGCTTGG
5A-62	5A dna:chromosome chromosome:IWGSC:5A:1:709773743:1 REF	74078599	74078903	304	CCTTGCCTTGAGACTCGCGT	AGTTCTACGGGCCATTCCCG
5A-72	5A dna:chromosome chromosome:IWGSC:5A:1:709773743:1 REF	528480662	528480958	296	GGACTCCCCAATCCCTTGTG	CCTGTGGGACCATGGGAGAA
6A-3	6A dna:chromosome chromosome:IWGSC:6A:1:618079260:1 REF	579127405	579127752	347	ACAAGAGGATGGCCTCACGC	ACGAGCTGCATCAACTCCGG
6A-5	6A dna:chromosome chromosome:IWGSC:6A:1:618079260:1 REF	196698348	196698697	349	CCCTCAAGTTCCGGTAGGTC	ACTGTCGGGGCCTTCTAGGT
6A-6	6A dna:chromosome chromosome:IWGSC:6A:1:618079260:1 REF	488178785	488179132	347	GTCCATGGCACCAGGAGTCT	TCTGGTTCACAGGGACGTCG
6A-8	6A dna:chromosome chromosome:IWGSC:6A:1:618079260:1 REF	532291887	532292239	352	AGGGAAAGCAGGGTGCGTTC	CGTGTCCCCAAGCAGCAACA
6A-13	6A dna:chromosome chromosome:IWGSC:6A:1:618079260:1 REF	131235216	131235564	348	GTGCGGTCATGTTGCTGGTG	CTTGCCCATGCGAGCGTTTC
6A-43	6A dna:chromosome chromosome:IWGSC:6A:1:618079260:1 REF	133646421	133646768	347	TGATGCCCCCCTTCGACCAA	TCTCTGGCATAGGTGCTCGG
6A-55	6A dna:chromosome chromosome:IWGSC:6A:1:618079260:1 REF	53443674	53444021	347	ACATGTACGGCGAGGATGGC	TGACTGAAGAAGAGCCCCCC
6A-66	6A dna:chromosome chromosome:IWGSC:6A:1:618079260:1 REF	125259151	125259498	347	TAGCCAGGTTTGCAGCGAGG	TGCTTCGATTGCGGACTGCG
6A-69	6A dna:chromosome chromosome:IWGSC:6A:1:618079260:1 REF	481158366	481158718	352	GTGGTACGTGCAGCGGTTAC	CGGGACCAATCTAGGAGCCT
6A-77	6A dna:chromosome chromosome:IWGSC:6A:1:618079260:1 REF	584514124	584514473	349	GAGGGCGCCAACTTTTGGAG	ATCGAGTCGGCGGAAATCGG
6A-88	6A dna:chromosome chromosome:IWGSC:6A:1:618079260:1 REF	146582646	146583000	354	TGATGGGAGGTGGAAGGAGG	TTTTAGCACCCGGGGGCCTA
6A-93	6A dna:chromosome chromosome:IWGSC:6A:1:618079260:1 REF	535823793	535824141	348	TGGCCTCTGCGTGGACTATG	CCCGGATTTGTGGATGCACC
6A-98	6A dna:chromosome chromosome:IWGSC:6A:1:618079260:1 REF	241924703	241925057	354	ACGGGTCAACGCAGACTCGA	AGCGCCTCGATGAGAACCTC
6A-99	6A dna:chromosome chromosome:IWGSC:6A:1:618079260:1 REF	435829298	435829647	349	AATGGTTGTGAGCCGCCTCG	AATCCGGCGGCTTGGCAGAA	350bp_6A_F2 and R2
7A-15	7A dna:chromosome chromosome:IWGSC:7A:1:736706236:1 REF	462681498	462681898	400	AACGGTCGCCTGGTACTCGT	GTGTCACCGGTCTTCCTCCT
7A-47	7A dna:chromosome chromosome:IWGSC:7A:1:736706236:1 REF	368111106	368111507	401	GTCCGGACGACTTCCACTTG	GAAGCGAGATCTCCGCATGC
7A-67	7A dna:chromosome chromosome:IWGSC:7A:1:736706236:1 REF	671916197	671916600	403	AACCGGCACAATCGAGCGTC	CTCTACCCCTCTCGTCGCTT
7A-79	7A dna:chromosome chromosome:IWGSC:7A:1:736706236:1 REF	357987562	357987961	399	GATAGGGGGAGATCAGGGTG	GGTCGTCTACCCAGCTCTAC
7A-80	7A dna:chromosome chromosome:IWGSC:7A:1:736706236:1 REF	674446708	674447106	398	GGGGAAGCCCCTGGAAACTT	GGGGACGACAATAAGGGGCA
7A-99	7A dna:chromosome chromosome:IWGSC:7A:1:736706236:1 REF	219167126	219167522	396	GTTGAGCACCGTCAGTGTGG	AGGGGAGGAACGGATCTGAC
1B-38	1B dna:chromosome chromosome:IWGSC:1B:1:689851870:1 REF	657199860	657199961	101	CCACCAGGGGAAGACAGACT	GGCGAATGGAGCCAGTGTGA
1B-41	1B dna:chromosome chromosome:IWGSC:1B:1:689851870:1 REF	194668181	194668282	101	ACAGTTCGCGCTCATCCGCT	GTGCACGACATCTTCCCAGC
1B-61	1B dna:chromosome chromosome:IWGSC:1B:1:689851870:1 REF	437320985	437321086	101	GGCGGCAGTGAGAACGAGAA	CGCCGTCACCACTGCTATAG
1B-70	1B dna:chromosome chromosome:IWGSC:1B:1:689851870:1 REF	50812026	50812127	101	GAGCAGGGGAGGACTAGTCT	TGCGACCTTCCTCGAAGCTC
1B-74	1B dna:chromosome chromosome:IWGSC:1B:1:689851870:1 REF	595025145	595025241	96	CGCGCAGTCATATTGCACGG	ATACATGGACGTGGGCCAGC
1B-89	1B dna:chromosome chromosome:IWGSC:1B:1:689851870:1 REF	226025931	226026032	101	AATTACCGCCTCAGGCCAGC	GCTCAAATGGAGGCCAGACC
1B-98	1B dna:chromosome chromosome:IWGSC:1B:1:689851870:1 REF	1802169	1802265	96	GAGCACAAGCCACTGCCACT	GGACTGAGCAAAACCTCCCG
2B-30	2B dna:chromosome chromosome:IWGSC:2B:1:801256715:1 REF	789450526	789450672	146	TGGGCTGGGCATCCCTCATA	TCGGAGCGATGAGCTGGATG
2B-73	2B dna:chromosome chromosome:IWGSC:2B:1:801256715:1 REF	649462075	649462224	149	TGGCCCTTTGGCTGGTGCTT	ACTATGTGCCGCTGATCGCC	150bp_2B_F and R
2B-79	2B dna:chromosome chromosome:IWGSC:2B:1:801256715:1 REF	512909297	512909448	151	AGAATCCGGGGGCTTCACGA	TAGGAATGCGCGGCGATGCT
3B-4	3B dna:chromosome chromosome:IWGSC:3B:1:830829764:1 REF	744977904	744978106	202	CCTATCTATCTCCCCAGGGC	CCTGCATCAGTAAGCCAGCC
3B-18	3B dna:chromosome chromosome:IWGSC:3B:1:830829764:1 REF	152216440	152216637	197	CCCGCCTATAGTACGCGTCA	AGACGGGTCTTTCACTCCCG
3B-73	3B dna:chromosome chromosome:IWGSC:3B:1:830829764:1 REF	564288565	564288764	199	GCTTCTGTCGACGGGAGAGA	GCTTCTTTCACGAGACGCGC
3B-98	3B dna:chromosome chromosome:IWGSC:3B:1:830829764:1 REF	755048876	755049076	200	CAGGACTCCCATCTCGATCC	GGCTTCCTCCGATCTGTGCA
4B-3	4B dna:chromosome chromosome:IWGSC:4B:1:673617499:1 REF	42137290	42137537	247	ACGTGTGGACTCTGGAGCCT	TTGGTTGGTGCCATGGTGGC
4B-13	4B dna:chromosome chromosome:IWGSC:4B:1:673617499:1 REF	271457043	271457290	247	TCGGTGGTCTAGGCCATGCA	AAGCCCGGTAGCAGATCCAG
4B-40	4B dna:chromosome chromosome:IWGSC:4B:1:673617499:1 REF	585724711	585724961	250	AACGCCGACCCCAACGCAAA	GGCTGAAAACGAGCCCATGG
4B-77	4B dna:chromosome chromosome:IWGSC:4B:1:673617499:1 REF	386227078	386227329	251	ATCCCGAAGCTCTAGACCGG	TGTCGGTGACCTTCCTCCCT
5B-4	5B dna:chromosome chromosome:IWGSC:5B:1:713149757:1 REF	63902322	63902624	302	GGGGCTTGGGATTAACTCGC	GCCTTCTCGGTGAAGCTTCC
5B-8	5B dna:chromosome chromosome:IWGSC:5B:1:713149757:1 REF	65186180	65186484	304	GTTTAGCTGCTGCCTGCGAC	ATGCGAAACTTCCTCCCGGC
5B-18	5B dna:chromosome chromosome:IWGSC:5B:1:713149757:1 REF	437799679	437799977	298	GGACGCTGGTTTCAGCATGC	TTCGTGCCGGTCCTTCCTTC
5B-24	5B dna:chromosome chromosome:IWGSC:5B:1:713149757:1 REF	258250299	258250603	304	TCAGAGATGAAGCGGCCGAC	GTCTTCACCAGCCTGAGAGC
5B-32	5B dna:chromosome chromosome:IWGSC:5B:1:713149757:1 REF	10466117	10466416	299	GGTGTTAGCCCGTGCGGTTT	AATTTTGGCTCCCGCGCCGA
5B-44	5B dna:chromosome chromosome:IWGSC:5B:1:713149757:1 REF	619070921	619071219	298	CAGGGCCACCGTTTCCAGAA	TGTCATGGGAAGGCAGGGTG
5B-57	5B dna:chromosome chromosome:IWGSC:5B:1:713149757:1 REF	478514924	478515228	304	CCGACTCAAGGAAGGACCTC	CCTGATCACGTCCATGACCG
6B-10	6B dna:chromosome chromosome:IWGSC:6B:1:720988478:1 REF	653582118	653582470	352	GGCCGATCTTGTCCTGAGAC	AGCTTTACCCCGCAGCTTCC
6B-11	6B dna:chromosome chromosome:IWGSC:6B:1:720988478:1 REF	138687308	138687654	346	GAGGGGGAGTTACTGCACCT	CTACCGACTCGGCTCCTTAG
6B-46	6B dna:chromosome chromosome:IWGSC:6B:1:720988478:1 REF	293676078	293676425	347	GCTGGGGTAGAGCCATTGGT	GCCAAAGCCTCGATGGGAGA
6B-47	6B dna:chromosome chromosome:IWGSC:6B:1:720988478:1 REF	291256198	291256551	353	GCACGCTTGAGACACCGTAC	TCCCGTTCCTTGTTCCCACC
6B-52	6B dna:chromosome chromosome:IWGSC:6B:1:720988478:1 REF	237927369	237927723	354	AGAGAGTAGGCACGGCGTAG	AGTTCCCTCAGGGGGAGACT
6B-56	6B dna:chromosome chromosome:IWGSC:6B:1:720988478:1 REF	576211866	576212215	349	GCGGTGCTCGATTAGGGTCT	GTAAGGACATCTCCGACGCG
6B-66	6B dna:chromosome chromosome:IWGSC:6B:1:720988478:1 REF	576153441	576153793	352	CTACTACTCAGCACAGGCGC	AGGTACTTCACCACCGGCCT
6B-79	6B dna:chromosome chromosome:IWGSC:6B:1:720988478:1 REF	131107054	131107406	352	CGTCCACATCCCGACCAATC	CAGTTGGGCCCAACTGCTTC
6B-82	6B dna:chromosome chromosome:IWGSC:6B:1:720988478:1 REF	334827007	334827354	347	GCAACCGGTGCCAACTCGAT	GGATCGGGGATCGAGTGCAA
7B-8	7B dna:chromosome chromosome:IWGSC:7B:1:750620385:1 REF	481697554	481697953	399	GCACCAAACGGACCACCTGT	AACGATGGCGACGGTTGTGG
7B-10	7B dna:chromosome chromosome:IWGSC:7B:1:750620385:1 REF	731366069	731366465	396	GTGGATCGAGACAGTCCTGG	CTGCGATCCGAGTGGCTACA
7B-11	7B dna:chromosome chromosome:IWGSC:7B:1:750620385:1 REF	277606159	277606556	397	AACACGCATCACCGACGTCG	ATTGGGGCTGAGGTCGAGGT
7B-30	7B dna:chromosome chromosome:IWGSC:7B:1:750620385:1 REF	99682071	99682470	399	ATCATAGACCGCCCTGCGTC	GGAGGACTTCCGAACAAGCC
7B-38	7B dna:chromosome chromosome:IWGSC:7B:1:750620385:1 REF	578426826	578427224	398	ACTCAGTACTCGGCCTTCGC	CCGTCATCGACGCGGTAGAA
7B-55	7B dna:chromosome chromosome:IWGSC:7B:1:750620385:1 REF	658067241	658067639	398	AGAGCGTAGAAGCGCAGCTC	TACGGCGATGGGAGCTAGCT
7B-57	7B dna:chromosome chromosome:IWGSC:7B:1:750620385:1 REF	397613463	397613863	400	CCCCCTGTCGCTGATCCAAT	ACCCGACATTTCCCTTCCCC
7B-63	7B dna:chromosome chromosome:IWGSC:7B:1:750620385:1 REF	658196423	658196820	397	CTTCGATCGGGAAGGTCGTC	TTCCCTCGTTCCTACCCCGT
7B-64	7B dna:chromosome chromosome:IWGSC:7B:1:750620385:1 REF	627296993	627297393	400	GGCCCACTCAATCGACCGTT	TGGCCGGGAGCAAAACCCTA
7B-72	7B dna:chromosome chromosome:IWGSC:7B:1:750620385:1 REF	668905632	668906032	400	GGCGACGGATGTGGCAACAT	GAGCTCCCTGGATTCAGAGC
7B-79	7B dna:chromosome chromosome:IWGSC:7B:1:750620385:1 REF	707147927	707148327	400	CTCTGGACGTCAGCCTTAGC	CGTGAGGTCGCATAGAGTGG	400bp_7B_F and R
7B-91	7B dna:chromosome chromosome:IWGSC:7B:1:750620385:1 REF	622973613	622974014	401	GCTAGGGGCGTAACCGTACT	AGTGGCTGCATTGGCGCAGT	400bp_7B_F2 and R2
7B-96	7B dna:chromosome chromosome:IWGSC:7B:1:750620385:1 REF	351654980	351655384	404	CATGGCTCGATGGATGAGGG	ATCGCCTCTAAAGGCGACGG
1D-7	1D dna:chromosome chromosome:IWGSC:1D:1:495453186:1 REF	417972754	417972858	104	CTGCCGAGTCTAGCCATGAC	ACCTGGCCTGCCATTCAGAG
1D-27	1D dna:chromosome chromosome:IWGSC:1D:1:495453186:1 REF	473764070	473764174	104	ATCCAGGTAGGGAGGTGACG	CGGCAGCATCCATCCGATGT
1D-39	1D dna:chromosome chromosome:IWGSC:1D:1:495453186:1 REF	316837524	316837628	104	CACGGCCGTCCTAATTCCTC	TCCTCATCCATCCTTCCCGC
1D-43	1D dna:chromosome chromosome:IWGSC:1D:1:495453186:1 REF	52680606	52680706	100	AAGCTGCAGCTATGGCGGGA	AACCACCACAGCTGGGAACC
1D-47	1D dna:chromosome chromosome:IWGSC:1D:1:495453186:1 REF	265798635	265798738	103	TGTGGGTGGGTTGCTTCTGC	GGGTAGACCAGCGTCAATCC
1D-66	1D dna:chromosome chromosome:IWGSC:1D:1:495453186:1 REF	211732855	211732958	103	AGGAATCTTGGCGCAGGGAG	TGGGAGGAGGAACGACCTAG
1D-86	1D dna:chromosome chromosome:IWGSC:1D:1:495453186:1 REF	378114130	378114226	96	ACCTGCCAGTCGCCACACTA	GTTGAAGTTGGCCTTCGGCC
1D-99	1D dna:chromosome chromosome:IWGSC:1D:1:495453186:1 REF	97207569	97207670	101	AACCACCCCTGGTCACGTGA	CTTGGAGCAAGGCCTTAGCC
2D-38	2D dna:chromosome chromosome:IWGSC:2D:1:651852609:1 REF	522132560	522132708	148	GCCCTCCCCCCTTATTTTGC	TGGATCCTGGATGGATGGCG
2D-47	2D dna:chromosome chromosome:IWGSC:2D:1:651852609:1 REF	346091429	346091576	147	GTTGAGGGGGCTCAGATAGG	ATGCGGACGCGGCTTCCTAA
2D-87	2D dna:chromosome chromosome:IWGSC:2D:1:651852609:1 REF	27451470	27451619	149	AAGCACATGGATCGGGGCCT	CTCCACTACGGGTCTCGCTA	150bp_2D_F and R
3D-5	3D dna:chromosome chromosome:IWGSC:3D:1:615552423:1 REF	565814130	565814328	198	TAGCCGGGCAGACCGAAGTT	TCATGCCGAGCATGCCATCC
3D-9	3D dna:chromosome chromosome:IWGSC:3D:1:615552423:1 REF	559648290	559648488	198	GCTTCGTATGGCCATCCGTC	CATCATCCCTTCACCGCCGT
3D-12	3D dna:chromosome chromosome:IWGSC:3D:1:615552423:1 REF	53642700	53642904	204	ATCAGCCACGGCGAGTCCTT	CACAGATAGCGCGATCGACC
3D-13	3D dna:chromosome chromosome:IWGSC:3D:1:615552423:1 REF	14207654	14207850	196	AGGAGTCGTTTTCCCAGCGC	CGCGCAAGTAGAGAGATGCC
3D-19	3D dna:chromosome chromosome:IWGSC:3D:1:615552423:1 REF	597542958	597543162	204	CGGCCGATCGATGACCACAT	GCATCGCCATGGCCAATGCT
3D-20	3D dna:chromosome chromosome:IWGSC:3D:1:615552423:1 REF	361787289	361787492	203	ACCTGCTATTTCGGCCCTGG	GCCACACCCTGAAGTCTGAC
3D-60	3D dna:chromosome chromosome:IWGSC:3D:1:615552423:1 REF	205604439	205604640	201	ACGGCTGCAGTCCGATTCAC	ACTAGGCGCAGGTTCGTCGA
3D-63	3D dna:chromosome chromosome:IWGSC:3D:1:615552423:1 REF	235396332	235396531	199	CTAGCCCCGATCCAGAGATG	GGTCGCCAAAGCGTTCAGAG
3D-74	3D dna:chromosome chromosome:IWGSC:3D:1:615552423:1 REF	364674988	364675188	200	GATGTCGCCGCTTCTCTAGC	GAGGAGTCCATCTGGGAGAG
3D-75	3D dna:chromosome chromosome:IWGSC:3D:1:615552423:1 REF	324761332	324761532	200	TCGTACTCCAGATCCGCTCC	CCCTGCTTCCAAATCCGACG
3D-83	3D dna:chromosome chromosome:IWGSC:3D:1:615552423:1 REF	115602948	115603145	197	AAGTTCGACCAGGGCGCATG	CTCCACTAGCCCCTAGGGAA
3D-85	3D dna:chromosome chromosome:IWGSC:3D:1:615552423:1 REF	193247974	193248170	196	CATTAGCACCGCTGGTGTGG	GACGGCAACGAGGATGATCC
3D-88	3D dna:chromosome chromosome:IWGSC:3D:1:615552423:1 REF	239555407	239555606	199	GCGGGGTGACGCTTTAGATG	AAACTGGCACTGGGCTGGGT
3D-99	3D dna:chromosome chromosome:IWGSC:3D:1:615552423:1 REF	208352812	208353009	197	GACACCACGACGGCTGTCTT	CAGTGAGCTCTGGAGCAGCA
4D-12	4D dna:chromosome chromosome:IWGSC:4D:1:509857067:1 REF	314807147	314807395	248	GCAGCCCAAAAAGTGTCGGG	CCCTGAACGCTTGCAGTTGC
4D-18	4D dna:chromosome chromosome:IWGSC:4D:1:509857067:1 REF	9747148	9747394	246	TGCTTTCCGGCAGCCCAATC	CATCGCGGACAGGGAGATGT
4D-19	4D dna:chromosome chromosome:IWGSC:4D:1:509857067:1 REF	139467729	139467979	250	GAACAGCACCATAGGGCACC	GGGTTCGCGCCTTCTTGATC
4D-31	4D dna:chromosome chromosome:IWGSC:4D:1:509857067:1 REF	12274861	12275107	246	ATAAGAGAAGGGCCCCGAGC	GACAAGGTCCCTCGTGTACG
4D-32	4D dna:chromosome chromosome:IWGSC:4D:1:509857067:1 REF	363580329	363580576	247	CCGGACCTATTCGTACGCGA	TCTGCCTGCCATGTTGCGGT
4D-48	4D dna:chromosome chromosome:IWGSC:4D:1:509857067:1 REF	185511813	185512066	253	GTATCGGGGAAAATCGCGCC	GATAGGAAGGGGTGTGCCCT
4D-53	4D dna:chromosome chromosome:IWGSC:4D:1:509857067:1 REF	354994401	354994650	249	CCCTCTCTCGCTCGATTCCT	CGAACCTCATAGCGCCGAAG
4D-60	4D dna:chromosome chromosome:IWGSC:4D:1:509857067:1 REF	273981094	273981344	250	ACGACCTGCCTGACGTCTTG	TCCCACCCTCAAGCGAGAAC
4D-75	4D dna:chromosome chromosome:IWGSC:4D:1:509857067:1 REF	425231902	425232154	252	GTCGCACACTTGCCTAGCTG	AGCAGAGGAAGCATCCAGGG
4D-87	4D dna:chromosome chromosome:IWGSC:4D:1:509857067:1 REF	215452146	215452392	246	ACTCCGGAAGCGGAGTTGTG	GACTAGGCACCTAGGCATCC
5D-15	5D dna:chromosome chromosome:IWGSC:5D:1:566080677:1 REF	365335422	365335719	297	GCAAACTCTCCCCCGATCGT	AGACGGGCTGAAGTTCCTGC
5D-18	5D dna:chromosome chromosome:IWGSC:5D:1:566080677:1 REF	320111140	320111438	298	GTGTTTCCTGAGCTGGCACC	TGCGGTGGTTCCTAGCTGCA
5D-21	5D dna:chromosome chromosome:IWGSC:5D:1:566080677:1 REF	449630474	449630771	297	GTCGGATCCTTCAGTGGCTG	GCCCATGGATCCATGGTAGC
5D-30	5D dna:chromosome chromosome:IWGSC:5D:1:566080677:1 REF	305514571	305514872	301	CGTCATTCACCGGCACTGGA	CATCCCCAACCTACTCGTCG
5D-38	5D dna:chromosome chromosome:IWGSC:5D:1:566080677:1 REF	21453812	21454109	297	GGGTAGAATGGGCTAGCCCA	ATGGCTGCAGCCGAAACCCT
5D-41	5D dna:chromosome chromosome:IWGSC:5D:1:566080677:1 REF	394837198	394837494	296	TTCTGCAGGAGCAGCAGCGT	TGCTTCATCGCTCCCTGCAG
5D-62	5D dna:chromosome chromosome:IWGSC:5D:1:566080677:1 REF	350680355	350680651	296	GGGGTCTTGCGGCTGAAATC	ACCAGACGCGAGACAAGCGA
5D-73	5D dna:chromosome chromosome:IWGSC:5D:1:566080677:1 REF	346686640	346686940	300	GAGCCACGCAGAGTCTTGAC	TTCCTTGTCGCCGGTCTGGT
5D-77	5D dna:chromosome chromosome:IWGSC:5D:1:566080677:1 REF	219762378	219762675	297	AGCGCCTTTGGATCTAGGCC	GACCTCTATCCCGCACTCCT
5D-85	5D dna:chromosome chromosome:IWGSC:5D:1:566080677:1 REF	515831335	515831635	300	GTAACTGCTACTCCTGGCCC	CAAATCAGCCTCTGCCTCCC
5D-87	5D dna:chromosome chromosome:IWGSC:5D:1:566080677:1 REF	380191188	380191492	304	CGTGATCGTCGCGTTTTGGG	GCATGGCAGCTGGTTGCTTC
5D-91	5D dna:chromosome chromosome:IWGSC:5D:1:566080677:1 REF	433385671	433385968	297	ATGTGAAGCGGCGGAGGAGT	GACGATGTACTACTGCCCGC
5D-96	5D dna:chromosome chromosome:IWGSC:5D:1:566080677:1 REF	43205452	43205751	299	GCGGTCAATGCCTCGTGCAT	ACTAGAGCGTGGATGAGCGG
6D-23	6D dna:chromosome chromosome:IWGSC:6D:1:473592718:1 REF	423084811	423085157	346	GACAGGCTGCACGTCTGAAC	TCGCCGCGCAGCACATGTTT
6D-40	6D dna:chromosome chromosome:IWGSC:6D:1:473592718:1 REF	458090380	458090728	348	AGAAGGAGACGAAGCGGCGT	GACGGACGGACGTCTTGATC
6D-48	6D dna:chromosome chromosome:IWGSC:6D:1:473592718:1 REF	456740047	456740395	348	GCCTGACACAGGGCCAACTA	GGGTTCCAGTTCCACGCCTT
6D-49	6D dna:chromosome chromosome:IWGSC:6D:1:473592718:1 REF	265887978	265888324	346	AAAGGAGCCTCTCCGCCAGT	AGGCTGGTCCTCTCCTTCTC
6D-66	6D dna:chromosome chromosome:IWGSC:6D:1:473592718:1 REF	129122521	129122874	353	CCAGGGCCCAATGATGAGAC	GATGACCCAGGAGCCCACTT
6D-81	6D dna:chromosome chromosome:IWGSC:6D:1:473592718:1 REF	95014316	95014664	348	CATCGATGAGGGGGGACAAC	GTGTTATCACCCGTCGTCGG
6D-94	6D dna:chromosome chromosome:IWGSC:6D:1:473592718:1 REF	418878622	418878969	347	GCGGGAATATGCCTGGAGTC	TTTCACCCGGGGAGTGAGAG
6D-100	6D dna:chromosome chromosome:IWGSC:6D:1:473592718:1 REF	148796745	148797091	346	TTGGCAGACCAGGTCCTAGG	TTGCGCCTTCCCAAACTGCC
7D-7	7D dna:chromosome chromosome:IWGSC:7D:1:638686055:1 REF	124031975	124032378	403	TATCACGCGCTGGCTCGGTT	AGAGGAACACCAGGAACGGC
7D-9	7D dna:chromosome chromosome:IWGSC:7D:1:638686055:1 REF	156013756	156014153	397	TTGGGGCCAACTTGTCCCGA	GCACGATGGAGAGGATCGAG
7D-14	7D dna:chromosome chromosome:IWGSC:7D:1:638686055:1 REF	404391288	404391689	401	TGACGCGTGAGCTCGATGGA	GAGTTGCGCGCGCTGCATTT
7D-16	7D dna:chromosome chromosome:IWGSC:7D:1:638686055:1 REF	583969757	583970158	401	GCTCCTCCGACAGAATAGCC	GAGTGAAGAACGGAGCAGCG
7D-23	7D dna:chromosome chromosome:IWGSC:7D:1:638686055:1 REF	551784348	551784751	403	AGGCGAGTTACGCCGTAGTG	CCTCCGTAGCCAAACCATGC
7D-28	7D dna:chromosome chromosome:IWGSC:7D:1:638686055:1 REF	429799489	429799886	397	CCAGGTCTGGTCTGCACAGA	GAGTCGCTGACCATGCCACT
7D-30	7D dna:chromosome chromosome:IWGSC:7D:1:638686055:1 REF	286259298	286259699	401	GGCCAGTGGTCCATGAGCAA	TTTCTTCGTTGTGCGCCGGC
7D-54	7D dna:chromosome chromosome:IWGSC:7D:1:638686055:1 REF	500883491	500883887	396	CAGAAGTGCACCTGGCGGTA	TTTGCCAGCGGTTGTACCGC
7D-55	7D dna:chromosome chromosome:IWGSC:7D:1:638686055:1 REF	138350913	138351314	401	CGTACGCTAGGTCTGGATCC	CTCCACCTGAATGGCCCGAT	400bp_7D_F and R
7D-56	7D dna:chromosome chromosome:IWGSC:7D:1:638686055:1 REF	211405907	211406304	397	AACTACCCCACAACCGCACG	GGTGCCCTTCTCCACCTTTG
7D-71	7D dna:chromosome chromosome:IWGSC:7D:1:638686055:1 REF	594016881	594017278	397	GATGGAGTCACAGCGCAGGA	AACCTAAGGACTCGTCCGGG
7D-72	7D dna:chromosome chromosome:IWGSC:7D:1:638686055:1 REF	502258929	502259330	401	GCAATGGGCGGGGCATCATA	CACCTAATCCAACGGCCCAG
1H-5	CABVVH010000001.1 Hordeum vulgare subsp. vulgare genome assembly, contig: chr1H, whole genome shotgun sequence	202590473	202590572	99	ACGAAGTAGCCTGGCTCCCA	ATGGCGGTCGTCTCTCTCTC
1H-31	CABVVH010000001.1 Hordeum vulgare subsp. vulgare genome assembly, contig: chr1H, whole genome shotgun sequence	110388895	110388997	102	AACGGCGATGGAGAGGAGTG	CTTGTCCTCTCCGCTGTCAC
1H-58	CABVVH010000001.1 Hordeum vulgare subsp. vulgare genome assembly, contig: chr1H, whole genome shotgun sequence	205800475	205800574	99	GTTGACTACCGCTGCAGCAC	GGCCGATGTTGTGGACATGC
1H-74	CABVVH010000001.1 Hordeum vulgare subsp. vulgare genome assembly, contig: chr1H, whole genome shotgun sequence	4952451	4952553	102	GTCGGTCGCGATTTTCGTGG	TCGTTGTGGCAGGAAGTCCC
1H-87	CABVVH010000001.1 Hordeum vulgare subsp. vulgare genome assembly, contig: chr1H, whole genome shotgun sequence	440768777	440768873	96	TCCACTAGACGCAGCCTAGG	CCTTGTTCTCCTGCTGGCAG
1H-89	CABVVH010000001.1 Hordeum vulgare subsp. vulgare genome assembly, contig: chr1H, whole genome shotgun sequence	15701629	15701731	102	AAGAAGGACGGGCAGTGTCC	GTCCAGCTGCATCTGCAGGT	100bp_1H_F and R
2H-10	CABVVH010000002.1 Hordeum vulgare subsp. vulgare genome assembly, contig: chr2H, whole genome shotgun sequence	29410831	29410979	148	CACCGCCAACAAGGCCTGTA	CCCACCTGATTACGGTGGCA
2H-14	CABVVH010000002.1 Hordeum vulgare subsp. vulgare genome assembly, contig: chr2H, whole genome shotgun sequence	112308547	112308693	146	AAATAGCGGCGCACAGGGCT	CTTCCGGTGTCGGCGTTGAT
2H-17	CABVVH010000002.1 Hordeum vulgare subsp. vulgare genome assembly, contig: chr2H, whole genome shotgun sequence	212719855	212720008	153	ATGAGGGGGTGTGTGGTCGA	TGCACCTCGAGCTCGATCCA
2H-31	CABVVH010000002.1 Hordeum vulgare subsp. vulgare genome assembly, contig: chr2H, whole genome shotgun sequence	603634508	603634654	146	CGCGTCGATCGTGTCCATAC	GCGTGCAGGCCTAATCCATC	150bp_2H_F and R
2H-43	CABVVH010000002.1 Hordeum vulgare subsp. vulgare genome assembly, contig: chr2H, whole genome shotgun sequence	220217608	220217762	154	CCAGGGATGCGTTTCCTCTC	GGGAAAGGAGGGGAGGTCTA
2H-59	CABVVH010000002.1 Hordeum vulgare subsp. vulgare genome assembly, contig: chr2H, whole genome shotgun sequence	80097055	80097207	152	TGTGTGCCTCGTAGTGAGGG	CACTGGGCTGAGGTGCTCTA
2H-62	CABVVH010000002.1 Hordeum vulgare subsp. vulgare genome assembly, contig: chr2H, whole genome shotgun sequence	240314605	240314755	150	ATTACGCCCACGACCCAACC	CCACTTTCTGCACGACGGGA
2H-72	CABVVH010000002.1 Hordeum vulgare subsp. vulgare genome assembly, contig: chr2H, whole genome shotgun sequence	473381535	473381681	146	ATCCTTGAGGCACTCACGGC	CTGCCATGGGAGGAGGATTG
2H-73	CABVVH010000002.1 Hordeum vulgare subsp. vulgare genome assembly, contig: chr2H, whole genome shotgun sequence	528284888	528285040	152	TCGAGGGCATGGTAGTTGGG	AGCATAGGACGAACCCCAGC
2H-77	CABVVH010000002.1 Hordeum vulgare subsp. vulgare genome assembly, contig: chr2H, whole genome shotgun sequence	180875023	180875171	148	AAGCCTGGTCCCAACGACAG	CATCCGTTGGGAGAAGCTGC
2H-93	CABVVH010000002.1 Hordeum vulgare subsp. vulgare genome assembly, contig: chr2H, whole genome shotgun sequence	308334053	308334199	146	CTTCTTGCTACTCGCGGAGG	TGGGACATGCAGTCCTTGCC
3H-31	CABVVH010000003.1 Hordeum vulgare subsp. vulgare genome assembly, contig: chr3H, whole genome shotgun sequence	547892913	547893115	202	GCTGCATACGCTCCCCCTTT	GTCAGACGATCTCGTTCCGG
3H-40	CABVVH010000003.1 Hordeum vulgare subsp. vulgare genome assembly, contig: chr3H, whole genome shotgun sequence	121589003	121589207	204	GCTGAAGGCGTATGGGTCGA	AAGGTTCCTTCTCCCGTGCG
3H-63	CABVVH010000003.1 Hordeum vulgare subsp. vulgare genome assembly, contig: chr3H, whole genome shotgun sequence	519054464	519054660	196	TTCTCCAGCCGTGCACACAG	TCCAAGCCGTTTCCTCCAGC
3H-64	CABVVH010000003.1 Hordeum vulgare subsp. vulgare genome assembly, contig: chr3H, whole genome shotgun sequence	396115061	396115263	202	GGAAAGCCTTGTCTGCCGTC	CTCAGTGTACTCGTCACGGG
3H-70	CABVVH010000003.1 Hordeum vulgare subsp. vulgare genome assembly, contig: chr3H, whole genome shotgun sequence	58360655	58360856	201	TGGCAATAGGGGCATCACCC	CCGAATGATCGGGGTTCCAC
3H-74	CABVVH010000003.1 Hordeum vulgare subsp. vulgare genome assembly, contig: chr3H, whole genome shotgun sequence	266147891	266148088	197	GGTATCACCTACGTGGGCCA	TCCTTCCTCGATCCAGCAGG
3H-75	CABVVH010000003.1 Hordeum vulgare subsp. vulgare genome assembly, contig: chr3H, whole genome shotgun sequence	474484811	474485011	200	AGCAACTGGCACCGGCAGAT	TGTGCTTGCCCTGCTTGCTG
4H-6	CABVVH010000004.1 Hordeum vulgare subsp. vulgare genome assembly, contig: chr4H, whole genome shotgun sequence	539635556	539635810	254	GGGGCCGTTATCCAGGACAT	TCACTCTCACTCTGCGGTGG
4H-13	CABVVH010000004.1 Hordeum vulgare subsp. vulgare genome assembly, contig: chr4H, whole genome shotgun sequence	251101367	251101618	251	CTCGACAACCTCTTCCCCTC	AGCGCTAACCTCTTGCCCTC
4H-22	CABVVH010000004.1 Hordeum vulgare subsp. vulgare genome assembly, contig: chr4H, whole genome shotgun sequence	486481672	486481919	247	GGCGGTGTATGTGAGACCGA	TTCATGTCCGAGCCGGACTC
4H-78	CABVVH010000004.1 Hordeum vulgare subsp. vulgare genome assembly, contig: chr4H, whole genome shotgun sequence	164489083	164489336	253	CAAGAGGGCTCATCGGTGAG	TGGTCTTCTGCAGTCTCCCG
4H-85	CABVVH010000004.1 Hordeum vulgare subsp. vulgare genome assembly, contig: chr4H, whole genome shotgun sequence	3996852	3997104	252	AAGGTATCGTCCCCCTTCGC	TCCAGGTCCTGGCCGTTCAT
4H-93	CABVVH010000004.1 Hordeum vulgare subsp. vulgare genome assembly, contig: chr4H, whole genome shotgun sequence	356394209	356394462	253	CCTGAGTCTGTTGGCTCACC	CCGTGTGAGTTGCTGCTTGG
5H-18	CABVVH010000005.1 Hordeum vulgare subsp. vulgare genome assembly, contig: chr5H, whole genome shotgun sequence	181694338	181694638	300	AAGACGATGGGATGTGCCCG	AACGGCGGGCGAAGAAGATG
5H-25	CABVVH010000005.1 Hordeum vulgare subsp. vulgare genome assembly, contig: chr5H, whole genome shotgun sequence	470765976	470766272	296	GGTACTCCATGAAGGGTCCG	CACTTGTGGGCGATGGATCG
5H-50	CABVVH010000005.1 Hordeum vulgare subsp. vulgare genome assembly, contig: chr5H, whole genome shotgun sequence	381777843	381778146	303	CTCTCTCTGTGGGCGCTAAC	TAGGTGGGTCGATCCGAGGA	300bp_5H_F and R
5H-83	CABVVH010000005.1 Hordeum vulgare subsp. vulgare genome assembly, contig: chr5H, whole genome shotgun sequence	337755264	337755560	296	GTAAGCGATGGCGGGGTTCT	AGCTTGGACCCTGGGAAGAG
5H-86	CABVVH010000005.1 Hordeum vulgare subsp. vulgare genome assembly, contig: chr5H, whole genome shotgun sequence	482677277	482677575	298	ATCTCGGACCTTCAGTGGCC	GCGAAAGAGGAACTGGGCGA
6H-23	CABVVH010000006.1 Hordeum vulgare subsp. vulgare genome assembly, contig: chr6H, whole genome shotgun sequence	110429877	110430228	351	TCCCCGACCACATCCTTTCC	TCACCTTTGGGGGTTGGTCG
6H-34	CABVVH010000006.1 Hordeum vulgare subsp. vulgare genome assembly, contig: chr6H, whole genome shotgun sequence	101864018	101864366	348	AATGACATCCCCGGGGGTTG	AAGAACCTCCTCCCGGGCTA
6H-46	CABVVH010000006.1 Hordeum vulgare subsp. vulgare genome assembly, contig: chr6H, whole genome shotgun sequence	420249280	420249629	349	TACAGCCCCTTGTCGATGGG	AGGCGCGCTCATGATCAGTG
6H-82	CABVVH010000006.1 Hordeum vulgare subsp. vulgare genome assembly, contig: chr6H, whole genome shotgun sequence	198737141	198737488	347	TCTCTGAGGAGCTGGAAGGG	TCCTGCCTGATTCTCCGGCT
6H-84	CABVVH010000006.1 Hordeum vulgare subsp. vulgare genome assembly, contig: chr6H, whole genome shotgun sequence	168111417	168111767	350	GCCATGCAAGGGCAACTAGC	CTCCCGGAGATCTGATCCGT
7H-10	CABVVH010000007.1 Hordeum vulgare subsp. vulgare genome assembly, contig: chr7H, whole genome shotgun sequence	28875281	28875683	402	ACTGCGTGCATCCTCTGCCT	CCACTGGACACATTTGCGCG
7H-13	CABVVH010000007.1 Hordeum vulgare subsp. vulgare genome assembly, contig: chr7H, whole genome shotgun sequence	425098286	425098687	401	CTTGGTAGGGAGCTACGCCA	CCACCATTCTGCTAGGGGCT
7H-38	CABVVH010000007.1 Hordeum vulgare subsp. vulgare genome assembly, contig: chr7H, whole genome shotgun sequence	493366721	493367119	398	TCTGCACTCAAGGTGTCCGC	GGCATACGTCAAGCGCTCGA
7H-40	CABVVH010000007.1 Hordeum vulgare subsp. vulgare genome assembly, contig: chr7H, whole genome shotgun sequence	8468460	8468856	396	CCACCGGCGTTTCTTGTTGG	CTGCTCCATTGCTCGGCAGT
7H-46	CABVVH010000007.1 Hordeum vulgare subsp. vulgare genome assembly, contig: chr7H, whole genome shotgun sequence	460418458	460418859	401	GGGTGACGGAGTTGCATCGA	TGAATGGGGCCACCCACGAT
7H-64	CABVVH010000007.1 Hordeum vulgare subsp. vulgare genome assembly, contig: chr7H, whole genome shotgun sequence	21386883	21387283	400	TGGGGAAGACGCGCTATCGT	GAGAGGAGGCGCAAGTTCCT
7H-77	CABVVH010000007.1 Hordeum vulgare subsp. vulgare genome assembly, contig: chr7H, whole genome shotgun sequence	553184358	553184761	403	CGACGAGGAACGACCGACAT	CGCACACACACCTTATCCCC
7H-99	CABVVH010000007.1 Hordeum vulgare subsp. vulgare genome assembly, contig: chr7H, whole genome shotgun sequence	154499400	154499797	397	GCCCCGGGTCGAAAGGAATT	GCTGCTTCTGAGAGGATGGG
