# Supplementary material for: Rapid and cost-effective molecular karyotyping in wheat, barley, and their cross-progeny by chromosome-specific multiplex PCR
Source: Plant Methods. 2024 Mar 5;20:37. doi: 10.1186/s13007-024-01162-x (PMC10913579; doi:10.1186/s13007-024-01162-x)
Supplement: Supplementary file 3 — Supplementary Material 3: The final list of chromosome-specific MPCR primers in the A, B, D, and H (sub-)genomes [file 13007_2024_1162_MOESM3_ESM.xlsx]

## Sheet: Supp Table 3
Table S3. The final list of chromosome-specific MPCR primers in the A, B, D, and H (sub-)genomes
Primer name	Sequence (5'-3')	Length (nt)	Tm (℃)	Genomic location (on reference genome)	Product size (bp)	Comment
100bp_1A_F	GTGTTCCGGTAGTGGGTGGA	20	59.1	1A:538121084-538121103	100
100bp_1A_R	GAGAGGCAATCGGCTAGCAG	20	57.9	1A:538121164-538121183
150bp_2A_F	TGCCGGCCATCAGTTGATGG	20	60.6	2A:722058206-722058225	150
150bp_2A_R	GTCTCTATGGCGTACCGGAC	20	57	2A:722058336-722058355
200bp_3A_F	CACCACCTCGATGGATACGC	20	57.9	3A:381302864-381302883	200
200bp_3A_R	CACACGCTTGGTCTAAGGCC	20	58.6	3A:381303044-381303063
250bp_4A_F	AGTACAGCGAACCTGGCAGC	20	60.1	4A:193096666-193096685	250
250bp_4A_R	CGCTGCTAGTTCAAGCAGCC	20	59.1	4A:193096896-193096915
300bp_5A_F	AGGCTCACTCCAACACGACC	20	59.6	5A:32789504-32789523	300
300bp_5A_R	GAACAGAGTGTGGCGAGAGG	20	57.7	5A:32789784-32789803
350bp_6A_F	TGCCGAGATTGGACGTCACG	20	59.9	6A:605537994-605538013	350
350bp_6A_R	GTGGTCTGTTGGTGGCCTTC	20	58.6	6A:605538324-605538343
400bp_7A_F	TGGCGGCCATTAGACTAGCG	20	59.7	7A:433054330-433054349	400
400bp_7A_R	GGCGTCTCAGGTGTTGGACT	20	59.6	7A:433054710-433054729
100bp_1B_F	CGTACCACTATCACGGCAGC	20	58	1B:102525056-102525075	100
100bp_1B_R	CTGGCATGAAGCCGTGTGCT	20	60.9	1B:102525136-102525155
150bp_2B_F	TGGCCCTTTGGCTGGTGCTT	20	62.8	2B:649462075-649462094	150
150bp_2B_R	ACTATGTGCCGCTGATCGCC	20	60.2	2B:649462205-649462224
200bp_3B_F	CGCTTCAACCCCGCCTATAGTA	22	58.6	3B:152216431-152216452	207
200bp_3B_R	AGACGGGTCTTTCACTCCCG	20	59	3B:152216618-152216637
250bp_4B_F	CACCGACTAGGACCTCTGAC	20	56.4	4B:437626885-437626904	250
250bp_4B_R	GGTTCGGCGTTGTGCCGATT	20	61.3	4B:437627115-437627134
300bp_5B_F	AGGAGTAGATGCTGCCTGCC	20	59.4	5B:63266364-63266383	300
300bp_5B_R	GACAGCTCACACGAGACACC	20	57.9	5B:63266644-63266663
350bp_6B_F	CAGCTGGCCGGAATTCTTCC	20	58.8	6B:150479072-150479091	350
350bp_6B_R	GCGAGCAAGACTTGGCCAAC	20	59.5	6B:150479402-150479421
400bp_7B_F	GCTAGGGGCGTAACCGTACT	20	58.9	7B:622973613-622973632	399
400bp_7B_R	GGCTGCATTGGCGCAGTCGC	20	65.1	7B:622973992-622974011
100bp_1D_F	CCTGCGCGTTACAAGTCTCG	20	58.6	1D:112473637-112473656	100
100bp_1D_R	CCGAGACCGCCAGAAGTAAC	20	57.7	1D:112473717-112473736
150bp_2D_F	AAGCACATGGATCGGGGCCT	20	61.9	2D:27451470-27451489	150
150bp_2D_R	CTCCACTACGGGTCTCGCTA	20	58	2D:27370825-27370844
200bp_3D_F	GCGGCGGCCTAAGATCTAAC	20	58.2	3D:103651721-103651740	200
200bp_3D_R	GCGCCATTCTGATCTCGGCT	20	60.2	3D:103651901-103651920
250bp_4D_F	TCTAGACTCTGACCACGCGG	20	58.4	4D:1368997-1369016	250
250bp_4D_R	CTGCTCCAACCGCTATGACC	20	58.2	4D:1369227-1369246
300bp_5D_F	GCCTTGGCAGAACTTCCTGC	20	59.2	5D:125349698-125349717	300
300bp_5D_R	GACGTACTCCAGTCACCGCA	20	59.1	5D:125349978-125349997
350bp_6D_F	TGGATGCGCATGAGCGTACG	20	60.5	6D:20108101-20108120	350
350bp_6D_R	GAGAAGCGCACGATCGGTTG	20	58.9	6D:20108431-20108450
400bp_7D_F	CGTACGCTAGGTCTGGATCC	20	56.8	7D:138350913-138350932	402
400bp_7D_R	CTCCACCTGAATGGCCCGAT	20	59.7	7D:138351295-138351314
100bp_1H_F	AAGAAGGACGGGCAGTGTCC	20	59.7	1H:30181438-30181457	103
100bp_1H_R	GTCCAGCTGCATCTGCAGGT	20	60.3	1H:30181355-30181374
150bp_2H_F	CGCGTCGATCGTGTCCATAC	20	58.1	2H:652788188-652788207	147
150bp_2H_R	GCGTGCAGGCCTAATCCATC	20	58.8	2H:652788315-652788334
200bp_3H_F	CATGTGATCTCCCACCGGCT	20	59.6	3H:246129369-246129388	200
200bp_3H_R	GGAGCGACGTTGAGAACTGC	20	58.6	3H:246129549-246129568
250bp_4H_F	ACAAGACCACCAACAGCAGTTCCGG	25	63.3	4H:113766350-113766374	250
250bp_4H_R	GGGACTAGCAGCACAGGACAGG	22	63.6	4H:113766578-113766599
300bp_5H_F	CTCTCTCTGTGGGCGCTAAC	20	57.5	5H:408498106-408498125	304
300bp_5H_R	TAGGTGGGTCGATCCGAGGA	20	59.5	5H:408498390-408498409
350bp_6H_F	GGTGCGACGTGATCTACACC	20	57.9	6H:56727617-56727636	352
350bp_6H_R	GCAATGCACAGGGTGTTACTCG	22	58.7	6H:56727947-56727968
400bp_7H_F	ATGTCCTCGAGTGCACCTGG	20	59.4	7H:186518611-186518630	399
400bp_7H_R	TGCCTAGATACGCCTACGCG	20	59	7H:186518990-186519009
350bp_6A_F2	AATGGTTGTGAGCCGCCTCG	20	60.6	6A:435829298-435829317	350	Fig. 6B
350bp_6A_R2	AATCCGGCGGCTTGGCAGAA	20	62.6	6A:435829628-435829647		Fig. 6B
400bp_7B_F2	CTCTGGACGTCAGCCTTAGC	20	57.5	7B:707147927-707147946	401	Fig. 6B
400bp_7B_R2	CGTGAGGTCCCATAGAGTGG	20	56.9	7B:707148308-707148327		Fig. 6B
Range:		20-25 nt	56.4-65.1℃		100-402 bp
Primers designed by the refined protocol (see Materials and Methods)
