# Supplementary material for: Rapid and cost-effective molecular karyotyping in wheat, barley, and their cross-progeny by chromosome-specific multiplex PCR
Source: Plant Methods. 2024 Mar 5;20:37. doi: 10.1186/s13007-024-01162-x (PMC10913579; doi:10.1186/s13007-024-01162-x)
Supplement: Supplementary file 4 — Supplementary Material 4: In silico prediction of chromosome-specific MPCR products in 16 wheat and two barley genomes [file 13007_2024_1162_MOESM4_ESM.xlsx]

## Sheet: Supp Table 4
Table S4. In silico prediction of chromosome-specific MPCR products in 16 wheat and two barley genomes
	Potential unspecific or missing PCR product		12-bp insertion
	Plex-a; Triticum aestivum / Chinese Spring								Plex-b; Triticum aestivum / Chinese Spring								Plex-d; Triticum aestivum / Chinese Spring								Plex-h; Triticum aestivum / Chinese Spring
	CHR/Contig	5p coord.	3p coord.	Primer pair ID	fragment length	mismatch (F::R)			CHR/Contig	5p coord.	3p coord.	Primer pair ID	fragment length	mismatch (F::R)			CHR/Contig	5p coord.	3p coord.	Primer pair ID	fragment length	mismatch (F::R)			CHR/Contig	5p coord.	3p coord.	Primer pair ID	fragment length	mismatch (F::R)
CHR-1	1A dna:chromosome chromosome:IWGSC:1A:1:594102056:1 REF	538121084	538121183	100bp_F_1A::100bp_R_1A	99	0::0		CHR-1	1B dna:chromosome chromosome:IWGSC:1B:1:689851870:1 REF	102525056	102525155	100bp_F_1B::100bp_R_1B	99	0::0		CHR-1	1D dna:chromosome chromosome:IWGSC:1D:1:495453186:1 REF	112473637	112473736	100bp_F_1D::100bp_R_1D	99	0::0		CHR-1
CHR-2	2A dna:chromosome chromosome:IWGSC:2A:1:780798557:1 REF	722058206	722058355	150bp_F_2A::150bp_R_2A	149	0::0		CHR-2	2B dna:chromosome chromosome:IWGSC:2B:1:801256715:1 REF	649462075	649462224	150bp_F_2B::150bp_R_2B	149	0::0		CHR-2	2D dna:chromosome chromosome:IWGSC:2D:1:651852609:1 REF	27451470	27451619	150bp_F_2D::150bp_R_2D	149	0::0		CHR-2
CHR-3	3A dna:chromosome chromosome:IWGSC:3A:1:750843639:1 REF	381302864	381303063	200bp_F_3A::200bp_R_3A	199	0::0		CHR-3	3B dna:chromosome chromosome:IWGSC:3B:1:830829764:1 REF	152216431	152216637	200bp_F_3B::200bp_R_3B	206	0::0		CHR-3	3D dna:chromosome chromosome:IWGSC:3D:1:615552423:1 REF	103651721	103651920	200bp_F_3D::200bp_R_3D	199	0::0		CHR-3
CHR-4	4A dna:chromosome chromosome:IWGSC:4A:1:744588157:1 REF	193096666	193096915	250bp_F_4A::250bp_R_4A	249	0::0		CHR-4	4B dna:chromosome chromosome:IWGSC:4B:1:673617499:1 REF	437626885	437627134	250bp_F_4B::250bp_R_4B	249	0::0		CHR-4	4D dna:chromosome chromosome:IWGSC:4D:1:509857067:1 REF	1368997	1369246	250bp_F_4D::250bp_R_4D	249	0::0		CHR-4
CHR-5	5A dna:chromosome chromosome:IWGSC:5A:1:709773743:1 REF	32789504	32789803	300bp_F_5A::300bp_R_5A	299	0::0		CHR-5	5B dna:chromosome chromosome:IWGSC:5B:1:713149757:1 REF	63266364	63266663	300bp_F_5B::300bp_R_5B	299	0::0		CHR-5	5D dna:chromosome chromosome:IWGSC:5D:1:566080677:1 REF	125349698	125349997	300bp_F_5D::300bp_R_5D	299	0::0		CHR-5
CHR-6	6A dna:chromosome chromosome:IWGSC:6A:1:618079260:1 REF	605537994	605538343	350bp_F_6A::350bp_R_6A	349	0::0		CHR-6	6B dna:chromosome chromosome:IWGSC:6B:1:720988478:1 REF	150479072	150479421	350bp_F_6B::350bp_R_6B	349	0::0		CHR-6	6D dna:chromosome chromosome:IWGSC:6D:1:473592718:1 REF	20108101	20108450	350bp_F_6D::350bp_R_6D	349	0::0		CHR-6
CHR-7	7A dna:chromosome chromosome:IWGSC:7A:1:736706236:1 REF	433054330	433054729	400bp_F_7A::400bp_R_7A	399	0::0		CHR-7	7B dna:chromosome chromosome:IWGSC:7B:1:750620385:1 REF	622973613	622974011	400bp_F_7B::400bp_R_7B	398	0::0		CHR-7	7D dna:chromosome chromosome:IWGSC:7D:1:638686055:1 REF	138350913	138351314	400bp_F_7D::400bp_R_7D	401	0::0		CHR-7
	Plex-a; Triticum aestivum / Fielder								Plex-b; Triticum aestivum / Fielder								Plex-d; Triticum aestivum / Fielder								Plex-h; Triticum aestivum / Fielder
	CHR/Contig	5p coord.	3p coord.	Primer pair ID	fragment length	mismatch (F::R)			CHR/Contig	5p coord.	3p coord.	Primer pair ID	fragment length	mismatch (F::R)			CHR/Contig	5p coord.	3p coord.	Primer pair ID	fragment length	mismatch (F::R)			CHR/Contig	5p coord.	3p coord.	Primer pair ID	fragment length	mismatch (F::R)
CHR-1	OU015721.1 Triticum aestivum genome assembly, chromosome: 1A	547698668	547698767	100bp_F_1A::100bp_R_1A	99	0::0		CHR-1	OU015722.1 Triticum aestivum genome assembly, chromosome: 1B	115205580	115205679	100bp_F_1B::100bp_R_1B	99	0::0		CHR-1	OU015723.1 Triticum aestivum genome assembly, chromosome: 1D	115899875	115899974	100bp_F_1D::100bp_R_1D	99	0::0		CHR-1
CHR-2	OU015724.1 Triticum aestivum genome assembly, chromosome: 2A	726285518	726285667	150bp_F_2A::150bp_R_2A	149	0::0		CHR-2	OU015725.1 Triticum aestivum genome assembly, chromosome: 2B	653878077	653878226	150bp_F_2B::150bp_R_2B	149	0::0		CHR-2	OU015726.1 Triticum aestivum genome assembly, chromosome: 2D	31735030	31735179	150bp_F_2D::150bp_R_2D	149	0::0		CHR-2
CHR-3	OU015727.1 Triticum aestivum genome assembly, chromosome: 3A	390062955	390063154	200bp_F_3A::200bp_R_3A	199	0::0		CHR-3	OU015728.1 Triticum aestivum genome assembly, chromosome: 3B	776473833	776474033	200bp_R_3B::200bp_F_3B	200	0::0		CHR-3	OU015729.1 Triticum aestivum genome assembly, chromosome: 3D	124823261	124823460	200bp_F_3D::200bp_R_3D	199	0::0		CHR-3
CHR-4	OU015730.1 Triticum aestivum genome assembly, chromosome: 4A	192158572	192158821	250bp_F_4A::250bp_R_4A	249	0::0		CHR-4	OU015731.1 Triticum aestivum genome assembly, chromosome: 4B	451334968	451335217	250bp_F_4B::250bp_R_4B	249	0::0		CHR-4	OU015732.1 Triticum aestivum genome assembly, chromosome: 4D	703004	703253	250bp_F_4D::250bp_R_4D	249	0::0		CHR-4
CHR-5	OU015733.1 Triticum aestivum genome assembly, chromosome: 5A	36907045	36907356	300bp_F_5A::300bp_R_5A	311	0::0		CHR-5	OU015734.1 Triticum aestivum genome assembly, chromosome: 5B	68272763	68273062	300bp_F_5B::300bp_R_5B	299	0::0		CHR-5	OU015735.1 Triticum aestivum genome assembly, chromosome: 5D	132997397	132997696	300bp_F_5D::300bp_R_5D	299	0::0		CHR-5
CHR-6	OU015736.1 Triticum aestivum genome assembly, chromosome: 6A	610035359	610035705	350bp_F_6A::350bp_R_6A	346	0::0		CHR-6	OU015737.1 Triticum aestivum genome assembly, chromosome: 6B	152185721	152186070	350bp_F_6B::350bp_R_6B	349	0::0		CHR-6	CAJRHR010000027.1 Triticum aestivum genome assembly, contig: contig_corrected_v1_1435, whole genome shotgun sequence	144844	145193	350bp_R_6D::350bp_F_6D	349	0::0		CHR-6
CHR-7	OU015739.1 Triticum aestivum genome assembly, chromosome: 7A	447389355	447389754	400bp_F_7A::400bp_R_7A	399	0::0		CHR-7	OU015740.1 Triticum aestivum genome assembly, chromosome: 7B	625039761	625040161	400bp_F_7B::400bp_R_7B	400	0::0		CHR-7	OU015741.1 Triticum aestivum genome assembly, chromosome: 7D	456441797	456442196	400bp_F_7D::400bp_R_7D	399	0::0		CHR-7
	Plex-a; Triticum aestivum / LRPB Lancer								Plex-b; Triticum aestivum / LRPB Lancer								Plex-d; Triticum aestivum / LRPB Lancer								Plex-h; Triticum aestivum / LRPB Lancer
	CHR/Contig	5p coord.	3p coord.	Primer pair ID	fragment length	mismatch (F::R)			CHR/Contig	5p coord.	3p coord.	Primer pair ID	fragment length	mismatch (F::R)			CHR/Contig	5p coord.	3p coord.	Primer pair ID	fragment length	mismatch (F::R)			CHR/Contig	5p coord.	3p coord.	Primer pair ID	fragment length	mismatch (F::R)
CHR-1	LR862529.1 Triticum aestivum genome assembly, chromosome: 1A	538832196	538832295	100bp_F_1A::100bp_R_1A	99	0::0		CHR-1	LR862530.1 Triticum aestivum genome assembly, chromosome: 1B	104401474	104401573	100bp_F_1B::100bp_R_1B	99	0::0		CHR-1	LR862531.1 Triticum aestivum genome assembly, chromosome: 1D	111618518	111618617	100bp_F_1D::100bp_R_1D	99	0::0		CHR-1
CHR-2	LR862532.1 Triticum aestivum genome assembly, chromosome: 2A	717127773	717127922	150bp_F_2A::150bp_R_2A	149	0::0		CHR-2								CHR-2	LR862534.1 Triticum aestivum genome assembly, chromosome: 2D	28554734	28554883	150bp_F_2D::150bp_R_2D	149	0::0		CHR-2
CHR-3	LR862535.1 Triticum aestivum genome assembly, chromosome: 3A	386032267	386032466	200bp_F_3A::200bp_R_3A	199	0::0		CHR-3	LR862536.1 Triticum aestivum genome assembly, chromosome: 3B	158361928	158362134	200bp_F_3B::200bp_R_3B	206	0::0		CHR-3	LR862537.1 Triticum aestivum genome assembly, chromosome: 3D	107810480	107810679	200bp_F_3D::200bp_R_3D	199	0::0		CHR-3
CHR-4	LR862538.1 Triticum aestivum genome assembly, chromosome: 4A	192630502	192630751	250bp_F_4A::250bp_R_4A	249	0::0		CHR-4	LR862539.1 Triticum aestivum genome assembly, chromosome: 4B	431156639	431156888	250bp_F_4B::250bp_R_4B	249	0::0		CHR-4	LR862540.1 Triticum aestivum genome assembly, chromosome: 4D	2713888	2714137	250bp_R_4D::250bp_F_4D	249	0::0		CHR-4
CHR-5	LR862541.1 Triticum aestivum genome assembly, chromosome: 5A	36373095	36373406	300bp_F_5A::300bp_R_5A	311	0::0		CHR-5	LR862542.1 Triticum aestivum genome assembly, chromosome: 5B	68870092	68870391	300bp_F_5B::300bp_R_5B	299	0::0		CHR-5	LR862543.1 Triticum aestivum genome assembly, chromosome: 5D	127096256	127096555	300bp_F_5D::300bp_R_5D	299	0::0		CHR-5
CHR-6	LR862544.1 Triticum aestivum genome assembly, chromosome: 6A	597385926	597386275	350bp_F_6A::350bp_R_6A	349	0::0		CHR-6	LR862545.1 Triticum aestivum genome assembly, chromosome: 6B	144424428	144424777	350bp_F_6B::350bp_R_6B	349	0::0		CHR-6	LR862546.1 Triticum aestivum genome assembly, chromosome: 6D	18455558	18455907	350bp_F_6D::350bp_R_6D	349	0::0		CHR-6
CHR-7	LR862547.1 Triticum aestivum genome assembly, chromosome: 7A	432968446	432968845	400bp_F_7A::400bp_R_7A	399	0::0		CHR-7	LR862548.1 Triticum aestivum genome assembly, chromosome: 7B	612504000	612504398	400bp_F_7B::400bp_R_7B	398	0::0		CHR-7	LR862549.1 Triticum aestivum genome assembly, chromosome: 7D	138800385	138800786	400bp_F_7D::400bp_R_7D	401	0::0		CHR-7
																Off-target	LR862539.1 Triticum aestivum genome assembly, chromosome: 4B	1704295	1704537	250bp_R_4D::250bp_F_4D	242	1::2
	Plex-a; Triticum aestivum / CDC Stanley								Plex-b; Triticum aestivum / CDC Stanley								Plex-d; Triticum aestivum / CDC Stanley								Plex-h; Triticum aestivum / CDC Stanley
	CHR/Contig	5p coord.	3p coord.	Primer pair ID	fragment length	mismatch (F::R)			CHR/Contig	5p coord.	3p coord.	Primer pair ID	fragment length	mismatch (F::R)			CHR/Contig	5p coord.	3p coord.	Primer pair ID	fragment length	mismatch (F::R)			CHR/Contig	5p coord.	3p coord.	Primer pair ID	fragment length	mismatch (F::R)
CHR-1	LR865739.1 Triticum aestivum genome assembly, chromosome: 1A	539826757	539826856	100bp_F_1A::100bp_R_1A	99	0::0		CHR-1	LR865740.1 Triticum aestivum genome assembly, chromosome: 1B	107090560	107090659	100bp_F_1B::100bp_R_1B	99	0::0		CHR-1	LR865741.1 Triticum aestivum genome assembly, chromosome: 1D	114265840	114265939	100bp_F_1D::100bp_R_1D	99	0::0		CHR-1
CHR-2	LR865742.1 Triticum aestivum genome assembly, chromosome: 2A	738229692	738229841	150bp_F_2A::150bp_R_2A	149	0::0		CHR-2	LR865743.1 Triticum aestivum genome assembly, chromosome: 2B	652816759	652816908	150bp_F_2B::150bp_R_2B	149	0::0		CHR-2	LR865744.1 Triticum aestivum genome assembly, chromosome: 2D	28764218	28764367	150bp_F_2D::150bp_R_2D	149	0::0		CHR-2
CHR-3	LR865745.1 Triticum aestivum genome assembly, chromosome: 3A	394975678	394975877	200bp_F_3A::200bp_R_3A	199	0::0		CHR-3	LR865746.1 Triticum aestivum genome assembly, chromosome: 3B	164453106	164453312	200bp_F_3B::200bp_R_3B	206	0::0		CHR-3	LR865747.1 Triticum aestivum genome assembly, chromosome: 3D	114491893	114492092	200bp_F_3D::200bp_R_3D	199	0::0		CHR-3
CHR-4	LR865748.1 Triticum aestivum genome assembly, chromosome: 4A	194143828	194144077	250bp_F_4A::250bp_R_4A	249	0::0		CHR-4	LR865749.1 Triticum aestivum genome assembly, chromosome: 4B	456778430	456778679	250bp_F_4B::250bp_R_4B	249	0::0		CHR-4	LR865750.1 Triticum aestivum genome assembly, chromosome: 4D	1022984	1023233	250bp_F_4D::250bp_R_4D	249	0::0		CHR-4
CHR-5	LR865751.1 Triticum aestivum genome assembly, chromosome: 5A	36467940	36468251	300bp_F_5A::300bp_R_5A	311	0::0		CHR-5	LR865752.1 Triticum aestivum genome assembly, chromosome: 5B	68190942	68191241	300bp_F_5B::300bp_R_5B	299	0::0		CHR-5	LR865753.1 Triticum aestivum genome assembly, chromosome: 5D	128937771	128938070	300bp_F_5D::300bp_R_5D	299	0::0		CHR-5
CHR-6	LR865754.1 Triticum aestivum genome assembly, chromosome: 6A	610228205	610228554	350bp_F_6A::350bp_R_6A	349	0::0		CHR-6	LR865755.1 Triticum aestivum genome assembly, chromosome: 6B	154861016	154861365	350bp_F_6B::350bp_R_6B	349	0::0		CHR-6	LR865756.1 Triticum aestivum genome assembly, chromosome: 6D	21178328	21178677	350bp_F_6D::350bp_R_6D	349	0::0		CHR-6
CHR-7	LR865757.1 Triticum aestivum genome assembly, chromosome: 7A	437838977	437839376	400bp_F_7A::400bp_R_7A	399	0::0		CHR-7	LR865758.1 Triticum aestivum genome assembly, chromosome: 7B	626207864	626208262	400bp_F_7B::400bp_R_7B	398	0::0		CHR-7	LR865759.1 Triticum aestivum genome assembly, chromosome: 7D	140981738	140982139	400bp_F_7D::400bp_R_7D	401	0::0		CHR-7
	Plex-a; Triticum aestivum / Paragon								Plex-b; Triticum aestivum / Paragon								Plex-d; Triticum aestivum / Paragon								Plex-h; Triticum aestivum / Paragon
	CHR/Contig	5p coord.	3p coord.	Primer pair ID	fragment length	mismatch (F::R)			CHR/Contig	5p coord.	3p coord.	Primer pair ID	fragment length	mismatch (F::R)			CHR/Contig	5p coord.	3p coord.	Primer pair ID	fragment length	mismatch (F::R)			CHR/Contig	5p coord.	3p coord.	Primer pair ID	fragment length	mismatch (F::R)
CHR-1	ENA|CADDYP010083961|CADDYP010083961.1 Triticum aestivum genome assembly, contig: Triticum_aestivum_Paragon_EIv1.1_scaffold_083961	41633	41732	100bp_R_1A::100bp_F_1A	99	0::0		CHR-1	ENA|CADDYP010001383|CADDYP010001383.1 Triticum aestivum genome assembly, contig: Triticum_aestivum_Paragon_EIv1.1_scaffold_001383	254146	254245	100bp_R_1B::100bp_F_1B	99	0::0		CHR-1	ENA|CADDYP010062483|CADDYP010062483.1 Triticum aestivum genome assembly, contig: Triticum_aestivum_Paragon_EIv1.1_scaffold_062483	50558	50657	100bp_F_1D::100bp_R_1D	99	0::0		CHR-1
CHR-2	ENA|CADDYP010106770|CADDYP010106770.1 Triticum aestivum genome assembly, contig: Triticum_aestivum_Paragon_EIv1.1_scaffold_106770	16826	16975	150bp_F_2A::150bp_R_2A	149	0::0		CHR-2	ENA|CADDYP010036909|CADDYP010036909.1 Triticum aestivum genome assembly, contig: Triticum_aestivum_Paragon_EIv1.1_scaffold_036909	55346	55495	150bp_F_2B::150bp_R_2B	149	1::0		CHR-2	ENA|CADDYP010167131|CADDYP010167131.1 Triticum aestivum genome assembly, contig: Triticum_aestivum_Paragon_EIv1.1_scaffold_167131	10832	10981	150bp_R_2D::150bp_F_2D	149	0::0		CHR-2
CHR-3	ENA|CADDYP010017895|CADDYP010017895.1 Triticum aestivum genome assembly, contig: Triticum_aestivum_Paragon_EIv1.1_scaffold_017895	53090	53289	200bp_R_3A::200bp_F_3A	199	0::0		CHR-3	ENA|CADDYP010031776|CADDYP010031776.1 Triticum aestivum genome assembly, contig: Triticum_aestivum_Paragon_EIv1.1_scaffold_031776	16744	16950	200bp_F_3B::200bp_R_3B	206	0::0		CHR-3	ENA|CADDYP010009997|CADDYP010009997.1 Triticum aestivum genome assembly, contig: Triticum_aestivum_Paragon_EIv1.1_scaffold_009997	94727	94926	200bp_F_3D::200bp_R_3D	199	0::0		CHR-3
CHR-4	ENA|CADDYP010042964|CADDYP010042964.1 Triticum aestivum genome assembly, contig: Triticum_aestivum_Paragon_EIv1.1_scaffold_042964	17442	17691	250bp_R_4A::250bp_F_4A	249	0::0		CHR-4	ENA|CADDYP010000591|CADDYP010000591.1 Triticum aestivum genome assembly, contig: Triticum_aestivum_Paragon_EIv1.1_scaffold_000591	205779	206028	250bp_F_4B::250bp_R_4B	249	0::0		CHR-4	ENA|CADDYP010035697|CADDYP010035697.1 Triticum aestivum genome assembly, contig: Triticum_aestivum_Paragon_EIv1.1_scaffold_035697	51119	51368	250bp_R_4D::250bp_F_4D	249	0::0		CHR-4
CHR-5	ENA|CADDYP010289979|CADDYP010289979.1 Triticum aestivum genome assembly, contig: Triticum_aestivum_Paragon_EIv1.1_scaffold_289979	3155	3466	300bp_R_5A::300bp_F_5A	311	0::0		CHR-5	ENA|CADDYP010042620|CADDYP010042620.1 Triticum aestivum genome assembly, contig: Triticum_aestivum_Paragon_EIv1.1_scaffold_042620	37005	37304	300bp_F_5B::300bp_R_5B	299	0::0		CHR-5	ENA|CADDYP010067139|CADDYP010067139.1 Triticum aestivum genome assembly, contig: Triticum_aestivum_Paragon_EIv1.1_scaffold_067139	42108	42407	300bp_F_5D::300bp_R_5D	299	0::0		CHR-5
CHR-6	ENA|CADDYP010021890|CADDYP010021890.1 Triticum aestivum genome assembly, contig: Triticum_aestivum_Paragon_EIv1.1_scaffold_021890	113930	114279	350bp_R_6A::350bp_F_6A	349	0::0		CHR-6	ENA|CADDYP010002282|CADDYP010002282.1 Triticum aestivum genome assembly, contig: Triticum_aestivum_Paragon_EIv1.1_scaffold_002282	133858	134207	350bp_R_6B::350bp_F_6B	349	0::0		CHR-6	ENA|CADDYP010117606|CADDYP010117606.1 Triticum aestivum genome assembly, contig: Triticum_aestivum_Paragon_EIv1.1_scaffold_117606	2640	2989	350bp_R_6D::350bp_F_6D	349	0::0		CHR-6
CHR-7	ENA|CADDYP010026057|CADDYP010026057.1 Triticum aestivum genome assembly, contig: Triticum_aestivum_Paragon_EIv1.1_scaffold_026057	53026	53425	400bp_F_7A::400bp_R_7A	399	0::0		CHR-7	ENA|CADDYP010051281|CADDYP010051281.1 Triticum aestivum genome assembly, contig: Triticum_aestivum_Paragon_EIv1.1_scaffold_051281	70087	70485	400bp_R_7B::400bp_F_7B	398	0::0		CHR-7	ENA|CADDYP010127897|CADDYP010127897.1 Triticum aestivum genome assembly, contig: Triticum_aestivum_Paragon_EIv1.1_scaffold_127897	1667	2068	400bp_R_7D::400bp_F_7D	401	0::0		CHR-7
																Off-target	ENA|CADDYP010023539|CADDYP010023539.1 Triticum aestivum genome assembly, contig: Triticum_aestivum_Paragon_EIv1.1_scaffold_023539	96624	96866	250bp_R_4D::250bp_F_4D	242	1::2
	Plex-a; Triticum aestivum / SY Mattis								Plex-b; Triticum aestivum / SY Mattis								Plex-d; Triticum aestivum / SY Mattis								Plex-h; Triticum aestivum / SY Mattis
	CHR/Contig	5p coord.	3p coord.	Primer pair ID	fragment length	mismatch (F::R)			CHR/Contig	5p coord.	3p coord.	Primer pair ID	fragment length	mismatch (F::R)			CHR/Contig	5p coord.	3p coord.	Primer pair ID	fragment length	mismatch (F::R)			CHR/Contig	5p coord.	3p coord.	Primer pair ID	fragment length	mismatch (F::R)
CHR-1	LR865760.1 Triticum aestivum genome assembly, chromosome: 1A	543105337	543105436	100bp_F_1A::100bp_R_1A	99	0::0		CHR-1	LR865761.1 Triticum aestivum genome assembly, chromosome: 1B	101952457	101952556	100bp_F_1B::100bp_R_1B	99	0::0		CHR-1	LR865762.1 Triticum aestivum genome assembly, chromosome: 1D	110559101	110559200	100bp_F_1D::100bp_R_1D	99	0::0		CHR-1
CHR-2	LR865763.1 Triticum aestivum genome assembly, chromosome: 2A	725012284	725012434	150bp_F_2A::150bp_R_2A	150	0::0		CHR-2	LR865764.1 Triticum aestivum genome assembly, chromosome: 2B	649008971	649009120	150bp_F_2B::150bp_R_2B	149	1::0		CHR-2	LR865765.1 Triticum aestivum genome assembly, chromosome: 2D	28263597	28263746	150bp_F_2D::150bp_R_2D	149	0::0		CHR-2
CHR-3	LR865766.1 Triticum aestivum genome assembly, chromosome: 3A	388025053	388025252	200bp_F_3A::200bp_R_3A	199	0::0		CHR-3	LR865767.1 Triticum aestivum genome assembly, chromosome: 3B	157014831	157015037	200bp_F_3B::200bp_R_3B	206	0::0		CHR-3	LR865768.1 Triticum aestivum genome assembly, chromosome: 3D	102083833	102084032	200bp_F_3D::200bp_R_3D	199	0::0		CHR-3
CHR-4	LR865769.1 Triticum aestivum genome assembly, chromosome: 4A	191743987	191744236	250bp_F_4A::250bp_R_4A	249	0::0		CHR-4	LR865770.1 Triticum aestivum genome assembly, chromosome: 4B	431144235	431144484	250bp_F_4B::250bp_R_4B	249	0::0		CHR-4	LR865771.1 Triticum aestivum genome assembly, chromosome: 4D	1245162	1245411	250bp_R_4D::250bp_F_4D	249	0::0		CHR-4
CHR-5	LR865772.1 Triticum aestivum genome assembly, chromosome: 5A	35067255	35067554	300bp_F_5A::300bp_R_5A	299	0::0		CHR-5	LR865773.1 Triticum aestivum genome assembly, chromosome: 5B	61617435	61617734	300bp_F_5B::300bp_R_5B	299	0::0		CHR-5	LR865774.1 Triticum aestivum genome assembly, chromosome: 5D	126344263	126344562	300bp_F_5D::300bp_R_5D	299	0::0		CHR-5
CHR-6	LR865775.1 Triticum aestivum genome assembly, chromosome: 6A	599380377	599380726	350bp_F_6A::350bp_R_6A	349	0::0		CHR-6	LR865776.1 Triticum aestivum genome assembly, chromosome: 6B	150224398	150224747	350bp_F_6B::350bp_R_6B	349	0::0		CHR-6	LR865777.1 Triticum aestivum genome assembly, chromosome: 6D	19784209	19784558	350bp_F_6D::350bp_R_6D	349	0::0		CHR-6
CHR-7	LR865778.1 Triticum aestivum genome assembly, chromosome: 7A	433782472	433782871	400bp_F_7A::400bp_R_7A	399	0::0		CHR-7	LR865779.1 Triticum aestivum genome assembly, chromosome: 7B	841487024	841487422	400bp_F_7B::400bp_R_7B	398	0::0		CHR-7	LR865780.1 Triticum aestivum genome assembly, chromosome: 7D	137057836	137058237	400bp_F_7D::400bp_R_7D	401	0::0		CHR-7
																Off-target	LR865770.1 Triticum aestivum genome assembly, chromosome: 4B	10701458	10701700	250bp_F_4D::250bp_R_4D	242	2::1
	Plex-a; Triticum aestivum / Julius								Plex-b; Triticum aestivum / Julius								Plex-d; Triticum aestivum / Julius								Plex-h; Triticum aestivum / Julius
	CHR/Contig	5p coord.	3p coord.	Primer pair ID	fragment length	mismatch (F::R)			CHR/Contig	5p coord.	3p coord.	Primer pair ID	fragment length	mismatch (F::R)			CHR/Contig	5p coord.	3p coord.	Primer pair ID	fragment length	mismatch (F::R)			CHR/Contig	5p coord.	3p coord.	Primer pair ID	fragment length	mismatch (F::R)
CHR-1	LR865500.1 Triticum aestivum genome assembly, chromosome: 1A	534519185	534519284	100bp_F_1A::100bp_R_1A	99	0::0		CHR-1	LR865501.1 Triticum aestivum genome assembly, chromosome: 1B	105965104	105965203	100bp_F_1B::100bp_R_1B	99	0::0		CHR-1	LR865502.1 Triticum aestivum genome assembly, chromosome: 1D	112327222	112327321	100bp_F_1D::100bp_R_1D	99	0::0		CHR-1
CHR-2	LR865503.1 Triticum aestivum genome assembly, chromosome: 2A	730543185	730543334	150bp_F_2A::150bp_R_2A	149	0::0		CHR-2	LR865504.1 Triticum aestivum genome assembly, chromosome: 2B	651328574	651328723	150bp_F_2B::150bp_R_2B	149	1::0		CHR-2	LR865505.1 Triticum aestivum genome assembly, chromosome: 2D	32743620	32743769	150bp_F_2D::150bp_R_2D	149	0::0		CHR-2
CHR-3	LR865506.1 Triticum aestivum genome assembly, chromosome: 3A	394066637	394066836	200bp_F_3A::200bp_R_3A	199	0::0		CHR-3	LR865507.1 Triticum aestivum genome assembly, chromosome: 3B	162137251	162137457	200bp_F_3B::200bp_R_3B	206	0::0		CHR-3	LR865508.1 Triticum aestivum genome assembly, chromosome: 3D	108531180	108531379	200bp_F_3D::200bp_R_3D	199	0::0		CHR-3
CHR-4	LR865509.1 Triticum aestivum genome assembly, chromosome: 4A	193540226	193540475	250bp_F_4A::250bp_R_4A	249	0::0		CHR-4	LR865510.1 Triticum aestivum genome assembly, chromosome: 4B	431318671	431318920	250bp_F_4B::250bp_R_4B	249	0::0		CHR-4	LR865511.1 Triticum aestivum genome assembly, chromosome: 4D	1227131	1227380	250bp_R_4D::250bp_F_4D	249	0::0		CHR-4
CHR-5	LR865512.1 Triticum aestivum genome assembly, chromosome: 5A	36860098	36860397	300bp_F_5A::300bp_R_5A	299	0::0		CHR-5	LR865513.1 Triticum aestivum genome assembly, chromosome: 5B	73894155	73894454	300bp_F_5B::300bp_R_5B	299	0::0		CHR-5	LR865514.1 Triticum aestivum genome assembly, chromosome: 5D	128642058	128642357	300bp_F_5D::300bp_R_5D	299	0::0		CHR-5
CHR-6	LR865515.1 Triticum aestivum genome assembly, chromosome: 6A	606608209	606608558	350bp_F_6A::350bp_R_6A	349	1::0		CHR-6	LR865516.1 Triticum aestivum genome assembly, chromosome: 6B	154603099	154603448	350bp_F_6B::350bp_R_6B	349	0::0		CHR-6	LR865517.1 Triticum aestivum genome assembly, chromosome: 6D	20026996	20027345	350bp_F_6D::350bp_R_6D	349	0::0		CHR-6
CHR-7	LR865518.1 Triticum aestivum genome assembly, chromosome: 7A	438366876	438367275	400bp_F_7A::400bp_R_7A	399	0::0		CHR-7	LR865519.1 Triticum aestivum genome assembly, chromosome: 7B	622339246	622339644	400bp_F_7B::400bp_R_7B	398	0::0		CHR-7	LR865520.1 Triticum aestivum genome assembly, chromosome: 7D	140937120	140937521	400bp_F_7D::400bp_R_7D	401	0::0		CHR-7
																Off-target	LR865510.1 Triticum aestivum genome assembly, chromosome: 4B	12753090	12753332	250bp_F_4D::250bp_R_4D	242	2::1
	Plex-a; Triticum aestivum / Cadenza								Plex-b; Triticum aestivum / Cadenza								Plex-d; Triticum aestivum / Cadenza								Plex-h; Triticum aestivum / Cadenza
	CHR/Contig	5p coord.	3p coord.	Primer pair ID	fragment length	mismatch (F::R)			CHR/Contig	5p coord.	3p coord.	Primer pair ID	fragment length	mismatch (F::R)			CHR/Contig	5p coord.	3p coord.	Primer pair ID	fragment length	mismatch (F::R)			CHR/Contig	5p coord.	3p coord.	Primer pair ID	fragment length	mismatch (F::R)
CHR-1	ENA|CADDYN010063059|CADDYN010063059.1 Triticum aestivum genome assembly, contig: Triticum_aestivum_Cadenza_EIv1.1_scaffold_063059	49392	49491	100bp_R_1A::100bp_F_1A	99	0::0		CHR-1	ENA|CADDYN010005447|CADDYN010005447.1 Triticum aestivum genome assembly, contig: Triticum_aestivum_Cadenza_EIv1.1_scaffold_005447	48591	48690	100bp_F_1B::100bp_R_1B	99	0::0		CHR-1	ENA|CADDYN010048251|CADDYN010048251.1 Triticum aestivum genome assembly, contig: Triticum_aestivum_Cadenza_EIv1.1_scaffold_048251	55361	55460	100bp_F_1D::100bp_R_1D	99	0::0		CHR-1
CHR-2	ENA|CADDYN010077897|CADDYN010077897.1 Triticum aestivum genome assembly, contig: Triticum_aestivum_Cadenza_EIv1.1_scaffold_077897	23639	23788	150bp_F_2A::150bp_R_2A	149	0::0		CHR-2	ENA|CADDYN010036949|CADDYN010036949.1 Triticum aestivum genome assembly, contig: Triticum_aestivum_Cadenza_EIv1.1_scaffold_036949	55728	55877	150bp_F_2B::150bp_R_2B	149	1::0		CHR-2	ENA|CADDYN010125947|CADDYN010125947.1 Triticum aestivum genome assembly, contig: Triticum_aestivum_Cadenza_EIv1.1_scaffold_125947	14568	14717	150bp_F_2D::150bp_R_2D	149	0::0		CHR-2
CHR-3	ENA|CADDYN010019120|CADDYN010019120.1 Triticum aestivum genome assembly, contig: Triticum_aestivum_Cadenza_EIv1.1_scaffold_019120	80991	81190	200bp_F_3A::200bp_R_3A	199	0::0		CHR-3	ENA|CADDYN010038573|CADDYN010038573.1 Triticum aestivum genome assembly, contig: Triticum_aestivum_Cadenza_EIv1.1_scaffold_038573	14788	14994	200bp_F_3B::200bp_R_3B	206	0::0		CHR-3	ENA|CADDYN010072714|CADDYN010072714.1 Triticum aestivum genome assembly, contig: Triticum_aestivum_Cadenza_EIv1.1_scaffold_072714	54668	54867	200bp_F_3D::200bp_R_3D	199	0::0		CHR-3
CHR-4	ENA|CADDYN010038504|CADDYN010038504.1 Triticum aestivum genome assembly, contig: Triticum_aestivum_Cadenza_EIv1.1_scaffold_038504	40052	40301	250bp_R_4A::250bp_F_4A	249	0::0		CHR-4	ENA|CADDYN010001282|CADDYN010001282.1 Triticum aestivum genome assembly, contig: Triticum_aestivum_Cadenza_EIv1.1_scaffold_001282	148378	148627	250bp_R_4B::250bp_F_4B	249	0::0		CHR-4	ENA|CADDYN010034326|CADDYN010034326.1 Triticum aestivum genome assembly, contig: Triticum_aestivum_Cadenza_EIv1.1_scaffold_034326	49614	49863	250bp_F_4D::250bp_R_4D	249	0::0		CHR-4
CHR-5	ENA|CADDYN010150084|CADDYN010150084.1 Triticum aestivum genome assembly, contig: Triticum_aestivum_Cadenza_EIv1.1_scaffold_150084	15116	15427	300bp_R_5A::300bp_F_5A	311	0::0		CHR-5	ENA|CADDYN010020270|CADDYN010020270.1 Triticum aestivum genome assembly, contig: Triticum_aestivum_Cadenza_EIv1.1_scaffold_020270	44705	45004	300bp_R_5B::300bp_F_5B	299	0::0		CHR-5	ENA|CADDYN010082330|CADDYN010082330.1 Triticum aestivum genome assembly, contig: Triticum_aestivum_Cadenza_EIv1.1_scaffold_082330	29851	30150	300bp_F_5D::300bp_R_5D	299	0::0		CHR-5
CHR-6	ENA|CADDYN010029415|CADDYN010029415.1 Triticum aestivum genome assembly, contig: Triticum_aestivum_Cadenza_EIv1.1_scaffold_029415	85366	85715	350bp_R_6A::350bp_F_6A	349	0::0		CHR-6	ENA|CADDYN010025736|CADDYN010025736.1 Triticum aestivum genome assembly, contig: Triticum_aestivum_Cadenza_EIv1.1_scaffold_025736	101540	101889	350bp_R_6B::350bp_F_6B	349	0::0		CHR-6	ENA|CADDYN010034395|CADDYN010034395.1 Triticum aestivum genome assembly, contig: Triticum_aestivum_Cadenza_EIv1.1_scaffold_034395	54173	54522	350bp_R_6D::350bp_F_6D	349	0::0		CHR-6
CHR-7	ENA|CADDYN010000620|CADDYN010000620.1 Triticum aestivum genome assembly, contig: Triticum_aestivum_Cadenza_EIv1.1_scaffold_000620	207710	208109	400bp_R_7A::400bp_F_7A	399	0::0		CHR-7	ENA|CADDYN010057973|CADDYN010057973.1 Triticum aestivum genome assembly, contig: Triticum_aestivum_Cadenza_EIv1.1_scaffold_057973	5088	5486	400bp_F_7B::400bp_R_7B	398	0::0		CHR-7	ENA|CADDYN010025773|CADDYN010025773.1 Triticum aestivum genome assembly, contig: Triticum_aestivum_Cadenza_EIv1.1_scaffold_025773	33086	33487	400bp_R_7D::400bp_F_7D	401	0::0		CHR-7
	Plex-a; Triticum aestivum / Weebill 1								Plex-b; Triticum aestivum / Weebill 1								Plex-d; Triticum aestivum / Weebill 1								Plex-h; Triticum aestivum / Weebill 1
	CHR/Contig	5p coord.	3p coord.	Primer pair ID	fragment length	mismatch (F::R)			CHR/Contig	5p coord.	3p coord.	Primer pair ID	fragment length	mismatch (F::R)			CHR/Contig	5p coord.	3p coord.	Primer pair ID	fragment length	mismatch (F::R)			CHR/Contig	5p coord.	3p coord.	Primer pair ID	fragment length	mismatch (F::R)
CHR-1	ENA|CADDYO010070251|CADDYO010070251.1 Triticum aestivum genome assembly, contig: Triticum_aestivum_weebil_EIv1_scaffold_070251	11983	12082	100bp_R_1A::100bp_F_1A	99	0::0		CHR-1	ENA|CADDYO010001566|CADDYO010001566.1 Triticum aestivum genome assembly, contig: Triticum_aestivum_weebil_EIv1_scaffold_001566	49049	49148	100bp_F_1B::100bp_R_1B	99	0::0		CHR-1	ENA|CADDYO010036676|CADDYO010036676.1 Triticum aestivum genome assembly, contig: Triticum_aestivum_weebil_EIv1_scaffold_036676	79082	79181	100bp_F_1D::100bp_R_1D	99	0::0		CHR-1
CHR-2	ENA|CADDYO010029567|CADDYO010029567.1 Triticum aestivum genome assembly, contig: Triticum_aestivum_weebil_EIv1_scaffold_029567	8096	8245	150bp_F_2A::150bp_R_2A	149	0::0		CHR-2	ENA|CADDYO010010122|CADDYO010010122.1 Triticum aestivum genome assembly, contig: Triticum_aestivum_weebil_EIv1_scaffold_010122	120508	120657	150bp_F_2B::150bp_R_2B	149	0::0		CHR-2	ENA|CADDYO010063489|CADDYO010063489.1 Triticum aestivum genome assembly, contig: Triticum_aestivum_weebil_EIv1_scaffold_063489	45918	46067	150bp_R_2D::150bp_F_2D	149	0::0		CHR-2
CHR-3	ENA|CADDYO010014208|CADDYO010014208.1 Triticum aestivum genome assembly, contig: Triticum_aestivum_weebil_EIv1_scaffold_014208	82543	82742	200bp_F_3A::200bp_R_3A	199	0::0		CHR-3	ENA|CADDYO010021368|CADDYO010021368.1 Triticum aestivum genome assembly, contig: Triticum_aestivum_weebil_EIv1_scaffold_021368	110019	110225	200bp_R_3B::200bp_F_3B	206	0::0		CHR-3	ENA|CADDYO010032275|CADDYO010032275.1 Triticum aestivum genome assembly, contig: Triticum_aestivum_weebil_EIv1_scaffold_032275	50514	50713	200bp_F_3D::200bp_R_3D	199	0::0		CHR-3
CHR-4	ENA|CADDYO010141296|CADDYO010141296.1 Triticum aestivum genome assembly, contig: Triticum_aestivum_weebil_EIv1_scaffold_141296	6107	6356	250bp_F_4A::250bp_R_4A	249	0::0		CHR-4	ENA|CADDYO010003213|CADDYO010003213.1 Triticum aestivum genome assembly, contig: Triticum_aestivum_weebil_EIv1_scaffold_003213	40563	40812	250bp_R_4B::250bp_F_4B	249	0::0		CHR-4	ENA|CADDYO010036889|CADDYO010036889.1 Triticum aestivum genome assembly, contig: Triticum_aestivum_weebil_EIv1_scaffold_036889	43511	43760	250bp_F_4D::250bp_R_4D	249	0::0		CHR-4
CHR-5	ENA|CADDYO010044193|CADDYO010044193.1 Triticum aestivum genome assembly, contig: Triticum_aestivum_weebil_EIv1_scaffold_044193	80259	80570	300bp_R_5A::300bp_F_5A	311	0::0		CHR-5	ENA|CADDYO010003694|CADDYO010003694.1 Triticum aestivum genome assembly, contig: Triticum_aestivum_weebil_EIv1_scaffold_003694	180019	180318	300bp_F_5B::300bp_R_5B	299	0::0		CHR-5	ENA|CADDYO010102848|CADDYO010102848.1 Triticum aestivum genome assembly, contig: Triticum_aestivum_weebil_EIv1_scaffold_102848	23551	23850	300bp_R_5D::300bp_F_5D	299	0::0		CHR-5
CHR-6	ENA|CADDYO010038836|CADDYO010038836.1 Triticum aestivum genome assembly, contig: Triticum_aestivum_weebil_EIv1_scaffold_038836	83950	84299	350bp_R_6A::350bp_F_6A	349	0::0		CHR-6	ENA|CADDYO010009048|CADDYO010009048.1 Triticum aestivum genome assembly, contig: Triticum_aestivum_weebil_EIv1_scaffold_009048	105340	105689	350bp_F_6B::350bp_R_6B	349	0::0		CHR-6	ENA|CADDYO010042841|CADDYO010042841.1 Triticum aestivum genome assembly, contig: Triticum_aestivum_weebil_EIv1_scaffold_042841	23746	24095	350bp_F_6D::350bp_R_6D	349	0::0		CHR-6
CHR-7	ENA|CADDYO010003603|CADDYO010003603.1 Triticum aestivum genome assembly, contig: Triticum_aestivum_weebil_EIv1_scaffold_003603	25721	26120	400bp_F_7A::400bp_R_7A	399	0::0		CHR-7	ENA|CADDYO010089804|CADDYO010089804.1 Triticum aestivum genome assembly, contig: Triticum_aestivum_weebil_EIv1_scaffold_089804	5088	5486	400bp_F_7B::400bp_R_7B	398	0::0		CHR-7	ENA|CADDYO010036599|CADDYO010036599.1 Triticum aestivum genome assembly, contig: Triticum_aestivum_weebil_EIv1_scaffold_036599	56784	57185	400bp_F_7D::400bp_R_7D	401	0::0		CHR-7
	Plex-a; Triticum aestivum / Claire								Plex-b; Triticum aestivum / Claire								Plex-d; Triticum aestivum / Claire								Plex-h; Triticum aestivum / Claire
	CHR/Contig	5p coord.	3p coord.	Primer pair ID	fragment length	mismatch (F::R)			CHR/Contig	5p coord.	3p coord.	Primer pair ID	fragment length	mismatch (F::R)			CHR/Contig	5p coord.	3p coord.	Primer pair ID	fragment length	mismatch (F::R)			CHR/Contig	5p coord.	3p coord.	Primer pair ID	fragment length	mismatch (F::R)
CHR-1	ENA|CADDYM010040171|CADDYM010040171.1 Triticum aestivum genome assembly, contig: Triticum_aestivum_Claire_EIv1.1_scaffold_040171	46465	46564	100bp_F_1A::100bp_R_1A	99	0::0		CHR-1	ENA|CADDYM010029048|CADDYM010029048.1 Triticum aestivum genome assembly, contig: Triticum_aestivum_Claire_EIv1.1_scaffold_029048	56692	56791	100bp_R_1B::100bp_F_1B	99	0::0		CHR-1	ENA|CADDYM010037974|CADDYM010037974.1 Triticum aestivum genome assembly, contig: Triticum_aestivum_Claire_EIv1.1_scaffold_037974	78604	78703	100bp_F_1D::100bp_R_1D	99	0::0		CHR-1
CHR-2	ENA|CADDYM010084815|CADDYM010084815.1 Triticum aestivum genome assembly, contig: Triticum_aestivum_Claire_EIv1.1_scaffold_084815	18378	18527	150bp_F_2A::150bp_R_2A	149	0::0		CHR-2	ENA|CADDYM010036435|CADDYM010036435.1 Triticum aestivum genome assembly, contig: Triticum_aestivum_Claire_EIv1.1_scaffold_036435	56011	56160	150bp_F_2B::150bp_R_2B	149	1::0		CHR-2	ENA|CADDYM010075457|CADDYM010075457.1 Triticum aestivum genome assembly, contig: Triticum_aestivum_Claire_EIv1.1_scaffold_075457	16904	17053	150bp_F_2D::150bp_R_2D	149	0::0		CHR-2
CHR-3	ENA|CADDYM010018664|CADDYM010018664.1 Triticum aestivum genome assembly, contig: Triticum_aestivum_Claire_EIv1.1_scaffold_018664	51805	52004	200bp_R_3A::200bp_F_3A	199	0::0		CHR-3	ENA|CADDYM010033404|CADDYM010033404.1 Triticum aestivum genome assembly, contig: Triticum_aestivum_Claire_EIv1.1_scaffold_033404	13934	14140	200bp_F_3B::200bp_R_3B	206	0::0		CHR-3	ENA|CADDYM010002641|CADDYM010002641.1 Triticum aestivum genome assembly, contig: Triticum_aestivum_Claire_EIv1.1_scaffold_002641	51083	51282	200bp_F_3D::200bp_R_3D	199	0::0		CHR-3
CHR-4	ENA|CADDYM010035066|CADDYM010035066.1 Triticum aestivum genome assembly, contig: Triticum_aestivum_Claire_EIv1.1_scaffold_035066	53059	53308	250bp_F_4A::250bp_R_4A	249	0::0		CHR-4	ENA|CADDYM010001354|CADDYM010001354.1 Triticum aestivum genome assembly, contig: Triticum_aestivum_Claire_EIv1.1_scaffold_001354	59173	59422	250bp_R_4B::250bp_F_4B	249	0::0		CHR-4	ENA|CADDYM010002124|CADDYM010002124.1 Triticum aestivum genome assembly, contig: Triticum_aestivum_Claire_EIv1.1_scaffold_002124	47256	47505	250bp_R_4D::250bp_F_4D	249	0::0		CHR-4
CHR-5	ENA|CADDYM010006039|CADDYM010006039.1 Triticum aestivum genome assembly, contig: Triticum_aestivum_Claire_EIv1.1_scaffold_006039	90263	90562	300bp_F_5A::300bp_R_5A	299	0::0		CHR-5	ENA|CADDYM010003687|CADDYM010003687.1 Triticum aestivum genome assembly, contig: Triticum_aestivum_Claire_EIv1.1_scaffold_003687	191341	191640	300bp_F_5B::300bp_R_5B	299	0::0		CHR-5	ENA|CADDYM010078956|CADDYM010078956.1 Triticum aestivum genome assembly, contig: Triticum_aestivum_Claire_EIv1.1_scaffold_078956	29256	29555	300bp_F_5D::300bp_R_5D	299	0::0		CHR-5
CHR-6	ENA|CADDYM010059858|CADDYM010059858.1 Triticum aestivum genome assembly, contig: Triticum_aestivum_Claire_EIv1.1_scaffold_059858	7228	7574	350bp_F_6A::350bp_R_6A	346	0::0		CHR-6	ENA|CADDYM010061065|CADDYM010061065.1 Triticum aestivum genome assembly, contig: Triticum_aestivum_Claire_EIv1.1_scaffold_061065	17762	18111	350bp_F_6B::350bp_R_6B	349	0::0		CHR-6	ENA|CADDYM010089688|CADDYM010089688.1 Triticum aestivum genome assembly, contig: Triticum_aestivum_Claire_EIv1.1_scaffold_089688	41771	42120	350bp_F_6D::350bp_R_6D	349	0::0		CHR-6
CHR-7	ENA|CADDYM010005314|CADDYM010005314.1 Triticum aestivum genome assembly, contig: Triticum_aestivum_Claire_EIv1.1_scaffold_005314	58835	59234	400bp_R_7A::400bp_F_7A	399	0::0		CHR-7	ENA|CADDYM010015635|CADDYM010015635.1 Triticum aestivum genome assembly, contig: Triticum_aestivum_Claire_EIv1.1_scaffold_015635	51322	51720	400bp_F_7B::400bp_R_7B	398	0::0		CHR-7	ENA|CADDYM010032981|CADDYM010032981.1 Triticum aestivum genome assembly, contig: Triticum_aestivum_Claire_EIv1.1_scaffold_032981	90067	90468	400bp_F_7D::400bp_R_7D	401	0::0		CHR-7
	Plex-a; Triticum aestivum / Robigus								Plex-b; Triticum aestivum / Robigus								Plex-d; Triticum aestivum / Robigus								Plex-h; Triticum aestivum / Robigus
	CHR/Contig	5p coord.	3p coord.	Primer pair ID	fragment length	mismatch (F::R)			CHR/Contig	5p coord.	3p coord.	Primer pair ID	fragment length	mismatch (F::R)			CHR/Contig	5p coord.	3p coord.	Primer pair ID	fragment length	mismatch (F::R)			CHR/Contig	5p coord.	3p coord.	Primer pair ID	fragment length	mismatch (F::R)
CHR-1	ENA|CADDYY010038971|CADDYY010038971.1 Triticum aestivum genome assembly, contig: Triticum_aestivum_Robigus_EIv1.1_scaffold_038971	38912	39011	100bp_R_1A::100bp_F_1A	99	0::0		CHR-1	ENA|CADDYY010002001|CADDYY010002001.1 Triticum aestivum genome assembly, contig: Triticum_aestivum_Robigus_EIv1.1_scaffold_002001	235956	236055	100bp_R_1B::100bp_F_1B	99	0::0		CHR-1	ENA|CADDYY010063480|CADDYY010063480.1 Triticum aestivum genome assembly, contig: Triticum_aestivum_Robigus_EIv1.1_scaffold_063480	52922	53021	100bp_F_1D::100bp_R_1D	99	0::0		CHR-1
CHR-2	ENA|CADDYY010028567|CADDYY010028567.1 Triticum aestivum genome assembly, contig: Triticum_aestivum_Robigus_EIv1.1_scaffold_028567	17015	17164	150bp_F_2A::150bp_R_2A	149	0::0		CHR-2	ENA|CADDYY010030123|CADDYY010030123.1 Triticum aestivum genome assembly, contig: Triticum_aestivum_Robigus_EIv1.1_scaffold_030123	104544	104693	150bp_F_2B::150bp_R_2B	149	1::0		CHR-2	ENA|CADDYY010039670|CADDYY010039670.1 Triticum aestivum genome assembly, contig: Triticum_aestivum_Robigus_EIv1.1_scaffold_039670	58141	58290	150bp_F_2D::150bp_R_2D	149	0::0		CHR-2
CHR-3	ENA|CADDYY010021661|CADDYY010021661.1 Triticum aestivum genome assembly, contig: Triticum_aestivum_Robigus_EIv1.1_scaffold_021661	51802	52001	200bp_R_3A::200bp_F_3A	199	0::0		CHR-3	ENA|CADDYY010140686|CADDYY010140686.1 Triticum aestivum genome assembly, contig: Triticum_aestivum_Robigus_EIv1.1_scaffold_140686	18077	18283	200bp_F_3B::200bp_R_3B	206	0::0		CHR-3	ENA|CADDYY010024324|CADDYY010024324.1 Triticum aestivum genome assembly, contig: Triticum_aestivum_Robigus_EIv1.1_scaffold_024324	65442	65641	200bp_F_3D::200bp_R_3D	199	0::0		CHR-3
CHR-4	ENA|CADDYY010033845|CADDYY010033845.1 Triticum aestivum genome assembly, contig: Triticum_aestivum_Robigus_EIv1.1_scaffold_033845	59969	60218	250bp_F_4A::250bp_R_4A	249	0::0		CHR-4	ENA|CADDYY010001007|CADDYY010001007.1 Triticum aestivum genome assembly, contig: Triticum_aestivum_Robigus_EIv1.1_scaffold_001007	229924	230173	250bp_F_4B::250bp_R_4B	249	0::0		CHR-4	ENA|CADDYY010035204|CADDYY010035204.1 Triticum aestivum genome assembly, contig: Triticum_aestivum_Robigus_EIv1.1_scaffold_035204	53413	53662	250bp_R_4D::250bp_F_4D	249	0::0		CHR-4
CHR-5	ENA|CADDYY010006606|CADDYY010006606.1 Triticum aestivum genome assembly, contig: Triticum_aestivum_Robigus_EIv1.1_scaffold_006606	140578	140877	300bp_F_5A::300bp_R_5A	299	0::0		CHR-5	ENA|CADDYY010010569|CADDYY010010569.1 Triticum aestivum genome assembly, contig: Triticum_aestivum_Robigus_EIv1.1_scaffold_010569	48632	48931	300bp_R_5B::300bp_F_5B	299	0::0		CHR-5	ENA|CADDYY010073358|CADDYY010073358.1 Triticum aestivum genome assembly, contig: Triticum_aestivum_Robigus_EIv1.1_scaffold_073358	30995	31294	300bp_F_5D::300bp_R_5D	299	0::0		CHR-5
CHR-6	ENA|CADDYY010062909|CADDYY010062909.1 Triticum aestivum genome assembly, contig: Triticum_aestivum_Robigus_EIv1.1_scaffold_062909	62044	62390	350bp_R_6A::350bp_F_6A	346	0::0		CHR-6	ENA|CADDYY010003236|CADDYY010003236.1 Triticum aestivum genome assembly, contig: Triticum_aestivum_Robigus_EIv1.1_scaffold_003236	26674	27023	350bp_F_6B::350bp_R_6B	349	0::0		CHR-6	ENA|CADDYY010035649|CADDYY010035649.1 Triticum aestivum genome assembly, contig: Triticum_aestivum_Robigus_EIv1.1_scaffold_035649	36905	37254	350bp_F_6D::350bp_R_6D	349	0::0		CHR-6
CHR-7	ENA|CADDYY010000967|CADDYY010000967.1 Triticum aestivum genome assembly, contig: Triticum_aestivum_Robigus_EIv1.1_scaffold_000967	146813	147212	400bp_F_7A::400bp_R_7A	399	0::0		CHR-7	ENA|CADDYY010050180|CADDYY010050180.1 Triticum aestivum genome assembly, contig: Triticum_aestivum_Robigus_EIv1.1_scaffold_050180	73824	74222	400bp_R_7B::400bp_F_7B	398	0::0		CHR-7	ENA|CADDYY010037362|CADDYY010037362.1 Triticum aestivum genome assembly, contig: Triticum_aestivum_Robigus_EIv1.1_scaffold_037362	56351	56752	400bp_F_7D::400bp_R_7D	401	0::0		CHR-7
Off-target	ENA|CADDYY010099957|CADDYY010099957.1 Triticum aestivum genome assembly, contig: Triticum_aestivum_Robigus_EIv1.1_scaffold_099957	36526	36872	350bp_R_6A::350bp_F_6A	346	0::0
	Plex-a; Triticum aestivum / Jagger								Plex-b; Triticum aestivum / Jagger								Plex-d; Triticum aestivum / Jagger								Plex-h; Triticum aestivum / Jagger
	CHR/Contig	5p coord.	3p coord.	Primer pair ID	fragment length	mismatch (F::R)			CHR/Contig	5p coord.	3p coord.	Primer pair ID	fragment length	mismatch (F::R)			CHR/Contig	5p coord.	3p coord.	Primer pair ID	fragment length	mismatch (F::R)			CHR/Contig	5p coord.	3p coord.	Primer pair ID	fragment length	mismatch (F::R)
CHR-1	LR862508.1 Triticum aestivum genome assembly, chromosome: 1A	539548936	539549035	100bp_F_1A::100bp_R_1A	99	0::0		CHR-1	LR862509.1 Triticum aestivum genome assembly, chromosome: 1B	104392943	104393042	100bp_F_1B::100bp_R_1B	99	0::0		CHR-1	LR862510.1 Triticum aestivum genome assembly, chromosome: 1D	110330910	110331009	100bp_F_1D::100bp_R_1D	99	0::0		CHR-1
CHR-2	LR862511.1 Triticum aestivum genome assembly, chromosome: 2A	738825024	738825173	150bp_F_2A::150bp_R_2A	149	0::0		CHR-2	LR862512.1 Triticum aestivum genome assembly, chromosome: 2B	649322006	649322155	150bp_F_2B::150bp_R_2B	149	1::0		CHR-2	LR862513.1 Triticum aestivum genome assembly, chromosome: 2D	28741234	28741383	150bp_F_2D::150bp_R_2D	149	0::0		CHR-2
CHR-3	LR862514.1 Triticum aestivum genome assembly, chromosome: 3A	391562383	391562582	200bp_F_3A::200bp_R_3A	199	0::0		CHR-3	LR862515.1 Triticum aestivum genome assembly, chromosome: 3B	164350197	164350403	200bp_F_3B::200bp_R_3B	206	0::0		CHR-3	LR862516.1 Triticum aestivum genome assembly, chromosome: 3D	103861240	103861439	200bp_F_3D::200bp_R_3D	199	0::0		CHR-3
CHR-4	LR862517.1 Triticum aestivum genome assembly, chromosome: 4A	193114146	193114394	250bp_F_4A::250bp_R_4A	248	0::0		CHR-4	LR862518.1 Triticum aestivum genome assembly, chromosome: 4B	437321896	437322145	250bp_F_4B::250bp_R_4B	249	0::0		CHR-4	LR862519.1 Triticum aestivum genome assembly, chromosome: 4D	9340050	9340299	250bp_F_4D::250bp_R_4D	249	0::0		CHR-4
CHR-5	LR862520.1 Triticum aestivum genome assembly, chromosome: 5A	35277046	35277357	300bp_F_5A::300bp_R_5A	311	0::0		CHR-5	LR862521.1 Triticum aestivum genome assembly, chromosome: 5B	65653271	65653570	300bp_F_5B::300bp_R_5B	299	0::0		CHR-5	LR862522.1 Triticum aestivum genome assembly, chromosome: 5D	128122721	128123020	300bp_F_5D::300bp_R_5D	299	0::0		CHR-5
CHR-6	LR862523.1 Triticum aestivum genome assembly, chromosome: 6A	610853057	610853406	350bp_F_6A::350bp_R_6A	349	0::0		CHR-6	LR862524.1 Triticum aestivum genome assembly, chromosome: 6B	154649463	154649812	350bp_F_6B::350bp_R_6B	349	0::0		CHR-6	LR862525.1 Triticum aestivum genome assembly, chromosome: 6D	19548554	19548903	350bp_F_6D::350bp_R_6D	349	0::0		CHR-6
CHR-7	LR862526.1 Triticum aestivum genome assembly, chromosome: 7A	437883279	437883678	400bp_F_7A::400bp_R_7A	399	0::0		CHR-7	LR862527.1 Triticum aestivum genome assembly, chromosome: 7B	623197595	623197993	400bp_F_7B::400bp_R_7B	398	0::0		CHR-7	LR862528.1 Triticum aestivum genome assembly, chromosome: 7D	138333109	138333510	400bp_F_7D::400bp_R_7D	401	0::0		CHR-7
	Plex-a; Triticum aestivum / ArinaLrFor								Plex-b; Triticum aestivum / ArinaLrFor								Plex-d; Triticum aestivum / ArinaLrFor								Plex-h; Triticum aestivum / ArinaLrFor
	CHR/Contig	5p coord.	3p coord.	Primer pair ID	fragment length	mismatch (F::R)			CHR/Contig	5p coord.	3p coord.	Primer pair ID	fragment length	mismatch (F::R)			CHR/Contig	5p coord.	3p coord.	Primer pair ID	fragment length	mismatch (F::R)			CHR/Contig	5p coord.	3p coord.	Primer pair ID	fragment length	mismatch (F::R)
CHR-1	LR862550.1 Triticum aestivum genome assembly, chromosome: 1A	545204040	545204139	100bp_F_1A::100bp_R_1A	99	0::0		CHR-1	LR862551.1 Triticum aestivum genome assembly, chromosome: 1B	99852536	99852635	100bp_F_1B::100bp_R_1B	99	0::0		CHR-1	LR862552.1 Triticum aestivum genome assembly, chromosome: 1D	111225111	111225210	100bp_F_1D::100bp_R_1D	99	0::0		CHR-1
CHR-2	LR862553.1 Triticum aestivum genome assembly, chromosome: 2A	723432920	723433069	150bp_F_2A::150bp_R_2A	149	0::0		CHR-2	LR862554.1 Triticum aestivum genome assembly, chromosome: 2B	653716130	653716279	150bp_F_2B::150bp_R_2B	149	1::0		CHR-2	LR862555.1 Triticum aestivum genome assembly, chromosome: 2D	29253040	29253189	150bp_F_2D::150bp_R_2D	149	0::0		CHR-2
CHR-3	LR862556.1 Triticum aestivum genome assembly, chromosome: 3A	389006315	389006514	200bp_F_3A::200bp_R_3A	199	0::0		CHR-3	LR862557.1 Triticum aestivum genome assembly, chromosome: 3B	167137567	167137773	200bp_F_3B::200bp_R_3B	206	0::0		CHR-3	LR862558.1 Triticum aestivum genome assembly, chromosome: 3D	109443384	109443583	200bp_F_3D::200bp_R_3D	199	0::0		CHR-3
CHR-4	LR862559.1 Triticum aestivum genome assembly, chromosome: 4A	192559555	192559804	250bp_F_4A::250bp_R_4A	249	0::0		CHR-4	LR862560.1 Triticum aestivum genome assembly, chromosome: 4B	439122127	439122376	250bp_F_4B::250bp_R_4B	249	0::0		CHR-4	LR862561.1 Triticum aestivum genome assembly, chromosome: 4D	1678590	1678839	250bp_R_4D::250bp_F_4D	249	0::0		CHR-4
CHR-5	LR862562.1 Triticum aestivum genome assembly, chromosome: 5A	35133711	35134010	300bp_F_5A::300bp_R_5A	299	0::0		CHR-5	LR862563.1 Triticum aestivum genome assembly, chromosome: 5B	69074640	69074939	300bp_F_5B::300bp_R_5B	299	0::0		CHR-5	LR862564.1 Triticum aestivum genome assembly, chromosome: 5D	128166941	128167240	300bp_F_5D::300bp_R_5D	299	0::0		CHR-5
CHR-6	LR862565.1 Triticum aestivum genome assembly, chromosome: 6A	604986903	604987252	350bp_F_6A::350bp_R_6A	349	0::0		CHR-6	LR862566.1 Triticum aestivum genome assembly, chromosome: 6B	150508697	150509046	350bp_F_6B::350bp_R_6B	349	0::0		CHR-6	LR862567.1 Triticum aestivum genome assembly, chromosome: 6D	21145867	21146216	350bp_F_6D::350bp_R_6D	349	0::0		CHR-6
CHR-7	LR862568.1 Triticum aestivum genome assembly, chromosome: 7A	447708348	447708747	400bp_F_7A::400bp_R_7A	399	0::0		CHR-7	LR862569.1 Triticum aestivum genome assembly, chromosome: 7B	131439643	131440041	400bp_R_7B::400bp_F_7B	398	0::0		CHR-7	LR862570.1 Triticum aestivum genome assembly, chromosome: 7D	140085589	140085990	400bp_F_7D::400bp_R_7D	401	0::0		CHR-7
	Plex-a; Triticum aestivum / CDC Landmark								Plex-b; Triticum aestivum / CDC Landmark								Plex-d; Triticum aestivum / CDC Landmark								Plex-h; Triticum aestivum / CDC Landmark
	CHR/Contig	5p coord.	3p coord.	Primer pair ID	fragment length	mismatch (F::R)			CHR/Contig	5p coord.	3p coord.	Primer pair ID	fragment length	mismatch (F::R)			CHR/Contig	5p coord.	3p coord.	Primer pair ID	fragment length	mismatch (F::R)			CHR/Contig	5p coord.	3p coord.	Primer pair ID	fragment length	mismatch (F::R)
CHR-1	LR877309.1 Triticum aestivum genome assembly, chromosome: 1A	537464428	537464527	100bp_F_1A::100bp_R_1A	99	0::0		CHR-1	LR877310.1 Triticum aestivum genome assembly, chromosome: 1B	102786561	102786660	100bp_F_1B::100bp_R_1B	99	0::0		CHR-1	LR877311.1 Triticum aestivum genome assembly, chromosome: 1D	114951222	114951321	100bp_F_1D::100bp_R_1D	99	0::0		CHR-1
CHR-2	LR877312.1 Triticum aestivum genome assembly, chromosome: 2A	729475875	729476025	150bp_F_2A::150bp_R_2A	150	0::0		CHR-2	LR877313.1 Triticum aestivum genome assembly, chromosome: 2B	647149703	647149852	150bp_F_2B::150bp_R_2B	149	0::0		CHR-2	LR877314.1 Triticum aestivum genome assembly, chromosome: 2D	29247581	29247730	150bp_F_2D::150bp_R_2D	149	0::0		CHR-2
CHR-3	LR877315.1 Triticum aestivum genome assembly, chromosome: 3A	390293097	390293296	200bp_F_3A::200bp_R_3A	199	0::0		CHR-3	LR877316.1 Triticum aestivum genome assembly, chromosome: 3B	160270042	160270248	200bp_F_3B::200bp_R_3B	206	0::0		CHR-3	LR877317.1 Triticum aestivum genome assembly, chromosome: 3D	107268264	107268463	200bp_F_3D::200bp_R_3D	199	0::0		CHR-3
CHR-4	LR877318.1 Triticum aestivum genome assembly, chromosome: 4A	193553949	193554198	250bp_F_4A::250bp_R_4A	249	0::0		CHR-4	LR877319.1 Triticum aestivum genome assembly, chromosome: 4B	450037024	450037273	250bp_F_4B::250bp_R_4B	249	0::0		CHR-4	LR877320.1 Triticum aestivum genome assembly, chromosome: 4D	2553666	2553915	250bp_R_4D::250bp_F_4D	249	0::0		CHR-4
CHR-5	LR877321.1 Triticum aestivum genome assembly, chromosome: 5A	36811695	36812006	300bp_F_5A::300bp_R_5A	311	0::0		CHR-5	LR877322.1 Triticum aestivum genome assembly, chromosome: 5B	64423385	64423684	300bp_F_5B::300bp_R_5B	299	0::0		CHR-5	LR877323.1 Triticum aestivum genome assembly, chromosome: 5D	128182349	128182648	300bp_F_5D::300bp_R_5D	299	0::0		CHR-5
CHR-6	LR877324.1 Triticum aestivum genome assembly, chromosome: 6A	604563457	604563806	350bp_F_6A::350bp_R_6A	349	0::0		CHR-6	LR877325.1 Triticum aestivum genome assembly, chromosome: 6B	153907336	153907685	350bp_F_6B::350bp_R_6B	349	0::0		CHR-6	LR877326.1 Triticum aestivum genome assembly, chromosome: 6D	20103212	20103561	350bp_F_6D::350bp_R_6D	349	0::0		CHR-6
CHR-7	LR877327.1 Triticum aestivum genome assembly, chromosome: 7A	434597096	434597495	400bp_F_7A::400bp_R_7A	399	0::0		CHR-7	LR877328.1 Triticum aestivum genome assembly, chromosome: 7B	629202294	629202692	400bp_F_7B::400bp_R_7B	398	0::0		CHR-7	LR877329.1 Triticum aestivum genome assembly, chromosome: 7D	140247744	140248145	400bp_F_7D::400bp_R_7D	401	0::0		CHR-7
	Plex-a; Triticum aestivum / Mace								Plex-b; Triticum aestivum / Mace								Plex-d; Triticum aestivum / Mace								Plex-h; Triticum aestivum / Mace
	CHR/Contig	5p coord.	3p coord.	Primer pair ID	fragment length	mismatch (F::R)			CHR/Contig	5p coord.	3p coord.	Primer pair ID	fragment length	mismatch (F::R)			CHR/Contig	5p coord.	3p coord.	Primer pair ID	fragment length	mismatch (F::R)			CHR/Contig	5p coord.	3p coord.	Primer pair ID	fragment length	mismatch (F::R)
CHR-1	LR865458.1 Triticum aestivum genome assembly, chromosome: 1A	534817559	534817658	100bp_F_1A::100bp_R_1A	99	0::0		CHR-1	LR865459.1 Triticum aestivum genome assembly, chromosome: 1B	107085209	107085308	100bp_F_1B::100bp_R_1B	99	0::0		CHR-1	LR865460.1 Triticum aestivum genome assembly, chromosome: 1D	111292905	111293004	100bp_F_1D::100bp_R_1D	99	0::0		CHR-1
CHR-2	LR865461.1 Triticum aestivum genome assembly, chromosome: 2A	722575687	722575836	150bp_F_2A::150bp_R_2A	149	0::0		CHR-2	LR865462.1 Triticum aestivum genome assembly, chromosome: 2B	642231548	642231697	150bp_F_2B::150bp_R_2B	149	0::0		CHR-2	LR865463.1 Triticum aestivum genome assembly, chromosome: 2D	28238206	28238355	150bp_F_2D::150bp_R_2D	149	0::0		CHR-2
CHR-3	LR865464.1 Triticum aestivum genome assembly, chromosome: 3A	380666699	380666898	200bp_F_3A::200bp_R_3A	199	0::0		CHR-3	LR865465.1 Triticum aestivum genome assembly, chromosome: 3B	165786593	165786799	200bp_R_3B::200bp_F_3B	206	0::0		CHR-3	LR865466.1 Triticum aestivum genome assembly, chromosome: 3D	103585708	103585907	200bp_F_3D::200bp_R_3D	199	0::0		CHR-3
CHR-4	LR865467.1 Triticum aestivum genome assembly, chromosome: 4A	191410531	191410780	250bp_F_4A::250bp_R_4A	249	0::0		CHR-4	LR865468.1 Triticum aestivum genome assembly, chromosome: 4B	436332972	436333221	250bp_F_4B::250bp_R_4B	249	0::0		CHR-4	LR865469.1 Triticum aestivum genome assembly, chromosome: 4D	1060269	1060518	250bp_R_4D::250bp_F_4D	249	0::0		CHR-4
CHR-5	LR865470.1 Triticum aestivum genome assembly, chromosome: 5A	36441755	36442066	300bp_F_5A::300bp_R_5A	311	0::0		CHR-5	LR865471.1 Triticum aestivum genome assembly, chromosome: 5B	68065307	68065606	300bp_F_5B::300bp_R_5B	299	0::0		CHR-5	LR865472.1 Triticum aestivum genome assembly, chromosome: 5D	126432545	126432844	300bp_F_5D::300bp_R_5D	299	0::0		CHR-5
CHR-6	LR865473.1 Triticum aestivum genome assembly, chromosome: 6A	597197454	597197803	350bp_F_6A::350bp_R_6A	349	0::0		CHR-6	LR865474.1 Triticum aestivum genome assembly, chromosome: 6B	149253658	149254007	350bp_F_6B::350bp_R_6B	349	0::0		CHR-6	LR865475.1 Triticum aestivum genome assembly, chromosome: 6D	20082640	20082989	350bp_F_6D::350bp_R_6D	349	0::0		CHR-6
CHR-7	LR865476.1 Triticum aestivum genome assembly, chromosome: 7A	432629253	432629652	400bp_F_7A::400bp_R_7A	399	0::0		CHR-7	LR865477.1 Triticum aestivum genome assembly, chromosome: 7B	614793163	614793561	400bp_F_7B::400bp_R_7B	398	0::0		CHR-7	LR865478.1 Triticum aestivum genome assembly, chromosome: 7D	140308384	140308785	400bp_F_7D::400bp_R_7D	401	0::0		CHR-7
	Plex-a; Triticum aestivum / Norin 61								Plex-b; Triticum aestivum / Norin 61								Plex-d; Triticum aestivum / Norin 61								Plex-h; Triticum aestivum / Norin 61
	CHR/Contig	5p coord.	3p coord.	Primer pair ID	fragment length	mismatch (F::R)			CHR/Contig	5p coord.	3p coord.	Primer pair ID	fragment length	mismatch (F::R)			CHR/Contig	5p coord.	3p coord.	Primer pair ID	fragment length	mismatch (F::R)			CHR/Contig	5p coord.	3p coord.	Primer pair ID	fragment length	mismatch (F::R)
CHR-1	LR878435.1 Triticum aestivum genome assembly, chromosome: 1A	538075659	538075758	100bp_F_1A::100bp_R_1A	99	0::0		CHR-1	LR878436.1 Triticum aestivum genome assembly, chromosome: 1B	105237590	105237689	100bp_F_1B::100bp_R_1B	99	0::0		CHR-1	LR878437.1 Triticum aestivum genome assembly, chromosome: 1D	112522933	112523032	100bp_F_1D::100bp_R_1D	99	0::0		CHR-1
CHR-2	LR878438.1 Triticum aestivum genome assembly, chromosome: 2A	720879480	720879629	150bp_F_2A::150bp_R_2A	149	0::0		CHR-2	LR878439.1 Triticum aestivum genome assembly, chromosome: 2B	652663841	652663990	150bp_F_2B::150bp_R_2B	149	0::0		CHR-2	LR878440.1 Triticum aestivum genome assembly, chromosome: 2D	28120436	28120585	150bp_F_2D::150bp_R_2D	149	0::0		CHR-2
CHR-3	LR878441.1 Triticum aestivum genome assembly, chromosome: 3A	394562344	394562543	200bp_F_3A::200bp_R_3A	199	0::0		CHR-3	LR878442.1 Triticum aestivum genome assembly, chromosome: 3B	159029929	159030135	200bp_R_3B::200bp_F_3B	206	0::0		CHR-3	LR878443.1 Triticum aestivum genome assembly, chromosome: 3D	106622791	106622990	200bp_F_3D::200bp_R_3D	199	0::0		CHR-3
CHR-4	LR878444.1 Triticum aestivum genome assembly, chromosome: 4A	191624561	191624809	250bp_F_4A::250bp_R_4A	248	0::0		CHR-4	LR878445.1 Triticum aestivum genome assembly, chromosome: 4B	435111051	435111300	250bp_F_4B::250bp_R_4B	249	0::0		CHR-4	LR878446.1 Triticum aestivum genome assembly, chromosome: 4D	1009837	1010086	250bp_F_4D::250bp_R_4D	249	0::0		CHR-4
CHR-5	LR878447.1 Triticum aestivum genome assembly, chromosome: 5A	34782171	34782470	300bp_F_5A::300bp_R_5A	299	0::0		CHR-5	LR878448.1 Triticum aestivum genome assembly, chromosome: 5B	68690360	68690659	300bp_F_5B::300bp_R_5B	299	0::0		CHR-5	LR878449.1 Triticum aestivum genome assembly, chromosome: 5D	124847847	124848146	300bp_F_5D::300bp_R_5D	299	0::0		CHR-5
CHR-6	LR878450.1 Triticum aestivum genome assembly, chromosome: 6A	606095532	606095881	350bp_F_6A::350bp_R_6A	349	0::0		CHR-6	LR878451.1 Triticum aestivum genome assembly, chromosome: 6B	149018958	149019307	350bp_F_6B::350bp_R_6B	349	0::0		CHR-6	LR878452.1 Triticum aestivum genome assembly, chromosome: 6D	20063320	20063669	350bp_F_6D::350bp_R_6D	349	0::0		CHR-6
CHR-7	LR878453.1 Triticum aestivum genome assembly, chromosome: 7A	431784958	431785357	400bp_F_7A::400bp_R_7A	399	0::0		CHR-7	LR878454.1 Triticum aestivum genome assembly, chromosome: 7B	625822371	625822769	400bp_F_7B::400bp_R_7B	398	0::0		CHR-7	LR878455.1 Triticum aestivum genome assembly, chromosome: 7D	137936441	137936842	400bp_F_7D::400bp_R_7D	401	0::0		CHR-7
	Plex-a; Hordeum vulgare / Golden Promise (Ref v1)								Plex-b; Hordeum vulgare / Golden Promise (Ref v1)								Plex-d; Hordeum vulgare / Golden Promise (Ref v1)								Plex-h; Hordeum vulgare / Golden Promise (Ref v1)
	CHR/Contig	5p coord.	3p coord.	Primer pair ID	fragment length	mismatch (F::R)			CHR/Contig	5p coord.	3p coord.	Primer pair ID	fragment length	mismatch (F::R)			CHR/Contig	5p coord.	3p coord.	Primer pair ID	fragment length	mismatch (F::R)			CHR/Contig	5p coord.	3p coord.	Primer pair ID	fragment length	mismatch (F::R)
CHR-1								CHR-1								CHR-1								CHR-1	CABVVH010000001.1 Hordeum vulgare subsp. vulgare genome assembly, contig: chr1H, whole genome shotgun sequence	15701629	15701731	100bp_1H_F::100bp_1H_R	102	0::0
CHR-2								CHR-2								CHR-2								CHR-2	CABVVH010000002.1 Hordeum vulgare subsp. vulgare genome assembly, contig: chr2H, whole genome shotgun sequence	603634508	603634654	150bp_2H_F::150bp_2H_R	146	0::0
CHR-3								CHR-3								CHR-3								CHR-3	CABVVH010000003.1 Hordeum vulgare subsp. vulgare genome assembly, contig: chr3H, whole genome shotgun sequence	233140947	233141146	200bp_3H_F::200bp_3H_R	199	0::0
CHR-4								CHR-4								CHR-4								CHR-4	CABVVH010000004.1 Hordeum vulgare subsp. vulgare genome assembly, contig: chr4H, whole genome shotgun sequence	104163821	104164070	250bp_4H_F::250bp_4H_R	249	0::0
CHR-5								CHR-5								CHR-5								CHR-5	CABVVH010000005.1 Hordeum vulgare subsp. vulgare genome assembly, contig: chr5H, whole genome shotgun sequence	381777843	381778146	300bp_5H_F::300bp_5H_R	303	0::0
CHR-6								CHR-6								CHR-6								CHR-6	CABVVH010000006.1 Hordeum vulgare subsp. vulgare genome assembly, contig: chr6H, whole genome shotgun sequence	43844785	43845137	350bp_6H_F::350bp_6H_R	352	0::0
CHR-7								CHR-7								CHR-7								CHR-7	CABVVH010000007.1 Hordeum vulgare subsp. vulgare genome assembly, contig: chr7H, whole genome shotgun sequence	168460488	168460886	400bp_7H_F::400bp_7H_R	398	0::0
	Plex-a; Hordeum vulgare / Morex (Ref v3)								Plex-b; Hordeum vulgare / Morex (Ref v3)								Plex-d; Hordeum vulgare / Morex (Ref v3)								Plex-h; Hordeum vulgare / Morex (Ref v3)
	CHR/Contig	5p coord.	3p coord.	Primer pair ID	fragment length	mismatch (F::R)			CHR/Contig	5p coord.	3p coord.	Primer pair ID	fragment length	mismatch (F::R)			CHR/Contig	5p coord.	3p coord.	Primer pair ID	fragment length	mismatch (F::R)			CHR/Contig	5p coord.	3p coord.	Primer pair ID	fragment length	mismatch (F::R)
CHR-1								CHR-1								CHR-1								CHR-1	1H dna:primary_assembly primary_assembly:MorexV3_pseudomolecules_assembly:1H:1:516505932:1 REF	30181355	30181457	100bp_1H_R::100bp_1H_F	102	0::0
CHR-2								CHR-2								CHR-2								CHR-2	2H dna:primary_assembly primary_assembly:MorexV3_pseudomolecules_assembly:2H:1:665585731:1 REF	652788188	652788334	150bp_2H_F::150bp_2H_R	146	0::0
CHR-3								CHR-3								CHR-3								CHR-3	3H dna:primary_assembly primary_assembly:MorexV3_pseudomolecules_assembly:3H:1:621516506:1 REF	246129369	246129568	200bp_3H_F::200bp_3H_R	199	0::0
CHR-4								CHR-4								CHR-4								CHR-4	4H dna:primary_assembly primary_assembly:MorexV3_pseudomolecules_assembly:4H:1:610333535:1 REF	113766350	113766599	250bp_4H_F::250bp_4H_R	249	0::0
CHR-5								CHR-5								CHR-5								CHR-5	5H dna:primary_assembly primary_assembly:MorexV3_pseudomolecules_assembly:5H:1:588218686:1 REF	408498106	408498409	300bp_5H_F::300bp_5H_R	303	0::0
CHR-6								CHR-6								CHR-6								CHR-6	6H dna:primary_assembly primary_assembly:MorexV3_pseudomolecules_assembly:6H:1:561794515:1 REF	56727617	56727968	350bp_6H_F::350bp_6H_R	351	0::0
CHR-7								CHR-7								CHR-7								CHR-7	7H dna:primary_assembly primary_assembly:MorexV3_pseudomolecules_assembly:7H:1:632540561:1 REF	186518611	186519009	400bp_7H_F::400bp_7H_R	398	0::0
