# Supplementary material for: Rapid and cost-effective molecular karyotyping in wheat, barley, and their cross-progeny by chromosome-specific multiplex PCR
Source: Plant Methods. 2024 Mar 5;20:37. doi: 10.1186/s13007-024-01162-x (PMC10913579; doi:10.1186/s13007-024-01162-x)
Supplement: Supplementary file 5 — Supplementary Material 5: Sequencing results of 28 chromosome-specific PCR products with specific forward and reverse primers [file 13007_2024_1162_MOESM5_ESM.xlsx]

## Sheet: Supp Table 5
Table S5. Sequencing results of 28 chromosome-specific PCR products with specific forward and reverse primers
1A_Fw	AGATCAAACGGGAGCGTTGGATGTACGGTTGTAAAAGGTGACAAGTACTGCTAGCCGATTGCCTCTC
1A_Rv	TAGCCGTAATCCACGCTCCCCTTTTTAGAATCGTTATTAATCTCCACCCACTACCGGAACAC
2A_Fw	TCTTTTGATGATTTGTATGTCTAGATGGGACGGTGCGGCGGCGGCGGTGACGTCCCGGTCTATATGTAAAGATCGAGTCGGTGGTGTCTTTTTTTCTAGTGGGCTGGTCTAGTCCGGTACGCCATAGAGAC
2A_Rv	AAATGGAACCACCGACTCGATCTTTACATATAGACCGGGACGTCACCGCCGCCGCCGCACCGATCCCAATCCTTAAGCAAACCTCCAAAACCCATCAACTGATGGCCGGCA
3A_Fw	CGGAACCGATATTTGATTTAATTTGCTAGTCACCAATCAATTTAGAACCCCTGTTATTAGGTGGTATGGTTTAACTTTTTCTTAATCCTAGTTGTACTCACGTGAACTATCAACGTGAGAAACAAGTTGTACTAGTATAGGTGATGTGGGCCTTAGACCAAGCGTGTG
3A_Rv	TTGGAAGATTGAAATAACTTGTTTCTCACGTTGATAGTTCACGTGAGTACAACTTTGGATTAACAAAAAGTTAAACCATACCACCTAATAACAGGGAATCTAAACTGATTGGTGACTAGCAAACTAAATCAAATATTTGGTGGTATATTTCCAATGCGTATCCATCGAGGTGGTG
4A_Fw	CAATGGGGTCAAGTTGAGAAGAACCGCTGCGGACCTAAAAATTTGGGCTCGCACTCTTTTCAGTGACGCAAAAAATCAGTTCCACCTGGCGTGCGAGGTAATCTTGCGGCTTGAGGTGGCGCAGGAGTGGAGAAGACTATCAGATGCAGAATTTCAGCTGCGCCGGCAACTGAAGCAAAGGCTGCTTGAACTAGCAGCG
4A_Rv	TGGGCCGGGTTGCGGCGCGCTGAATTCTGCATCTGATAGTCTTCTCCACTCCTGCGCCACCTCAAGCCGCAAGATTACCTCGCACGCCAGGTGGAACTGATTTTTTGCGTCACTGAAAAGAGTGCGAGCCCAAATTTTTAGGTCCGCAGCGGTTCTTCTCAACTTGACCTTGAGCCGTGCGATCGGGCAGTCGTGGTTCACAGGCCGCTGCCAGGTTCGCTGTACT
5A_Fw	TCCTCGTCGCTCGCAAGCATAGGGGAGCAGGGAAGCACCTCCCACCTCGCTCCGACCACCTCCGACCAGTTCCCGGCCAACTTGAATCAAGCTGAGACTGAAAATTGAGCTGATAGTGTGGTCTTGTACTAGTAGCTAGCTTGGATCCATGGACTCCCCGCAAAAAAAGCTTGGATCCACCATGGACGGCGACTGCGAGACGCCTCATCTGCTGCCTGTGAGTGTGACCGTGGCCAAGAAAGCGACGACGGCCTCTCGCCACACTCTGTTC
5A_Rv	TTTGCCGGTCCACTCACAGGGCAGCAGATGAGGCGTCTCGCAGTCGCCGTCCATGGTGGATCCAAGCTTTTTTTGCGGGGAGTCCATGGATCCAAGCTAGCTACTAGTACAAGACCACACTATCAGCTCAATTTTCAGTCTCAGCTTGATTCAAGTTGGCCGGGAACTGGTCGGAGGTGGTCGGAGCGAGGTGGGAGGTGCTTCCCTGCTCCCTATGCTTTGCGAGCGACGTGCTGATGCAGAGGGTCGTGTTGGAGTGAGCCT
6A_Fw	CACGGGGTAAGGACCCCTACATTTCATCTATAAAAAATTCCATTTCGCTAGCTACCATCTTAGGGCAACCACAAGGTGTCTGTGTCCACGTCTGCCTTCTTTCTACTTACGTCTCTAGCCACCCGCTCAACCATGATGTACCACCGCTGTAACAAACATCAACGATGTATGTTGCTTTTTTTGGGCCTCCCTCACTTGTCTGCATCCAACACACAACCAAAACTTTTCACTCAGTTGTTATTGATTTTCAACAACCTCTCAGCTTGACTAGGCGCCAACATTAACCACCTAGGAACCAAGGTTGAAGGCCACCAACAGACCAC
6A_Rv	TGGGGTGGTATGTTGGCGCCTAGTCAGCTGAGAGGTTGTTGAAAATCAATAACAACTGAGTGAAAAGTTTTGGTTGTGTGTTGGATGCAGACAAGTGAGGGAGGCCCAAAAAAAGCAACATACATCGTTGATGTTTGTTACAGCGGTGGTACATCATGGTTGAGCGGGTGGCTAGAGACGTAAGTAGAAAGAAGGCAGACGTGGACACAGACACCTTGTGGTTGCCCTAAGATGGTAGCTAGCGAAATGGAATTTTTTATAGATGGAAATGTAGGGTGTCGTAGTAACATTAATTCCGTGACGTCCAATCTCGGCA
7A_Fw	CGCAGGGGGGTAGACGAAAGCTTTGGGATCCCGTAAATCTGTAGTAGGCACCAAAAACACAAACCGGTGCTTAAGTTGTCGGTTAAGAGCACTCTCTTCAGGGCGCACGGGTGCTCCTAACCTTTTTTCGGGAATACACAAAGCTTGTGTATCATTCCATTGATAGAAGAAAGAGAATTGGGTACAAAGGAGGGTTACAAAACATGACATGAACGCAGGAAGGCATGAGCATAGAACCCAGAGCAGAGAGACAAGGGATGCTCAGCCCGATCAGGAAAAACACAACTAAACCCACTGAGCTTAGAACCAGGGAGGCAAGCCAAACTAGCAAGACATCAAACATCTTCAAGTCCAACACCTGAGACGCC
7A_Rv	CGGATGGAGTCTTGCTAGCTTGGCTTGCCTCCCTGGTTCTAAGCTCAGTGGGTTTAGTTGTGTTTTTCCTGATCGGGCTGAGCATCCCTTGTCTCTCTGCTCTGGGTTCTATGCTCATGCCTTCCTGCGTTCATGTCATGTTTTGTAACCCTCCTTTGTACCCAATTCTCTTTCTTCTATCAATGGAATGATACACAAGCTTTGTGTATTCCCGAAAAAAGGTTAGGAGCACCCGTGCGCCCTGAAGAGAGTGCTCTTAACCGACAACTTAAGCACCGGTTTGTGTTTTTGGTGCCTACTACAGATTTTACGGGATTCCCAAAGCTTTTTCGTGCCTACGCACAACCCATCTTTCGCTAGTCTAATGGCCGCCA
1B_Fw	AAGGGAGAGTGCCAGGCGTTTAGGCATCCACACCTTCACCATTAGACCCAGCACACGGCTTCATGCCAG
1B_Rv	TAGGTGTGGATTGCTAAACGCCTGTGGCACGACAAACCAAAATTTGCTGCCGTGATAGTGGTACG
2B_Fw	AGGGGGGACTAGTTCAGCCACGTCCCCAGGTGTCGGCCCCAAGACGTTATAAATTCAAACTTACATTTCCCGCTACCCCAAAAAACGTCAAAAGTCCGGCGATCAGCGGCACATAGT
2B_Rv	GGGTTTTGGGAGCGGGAATGTAAGTTTGATTTATAACGTCTTGGGGCCGACACCTGGGGACGTGGCTGGGAACTAGATCGCCCTCAGGGCCTAAAAAGCACCAGCCAAAGGGCCA
3B_Fw	CCCCGAATCGGTGTCATGATTCTCGGAGTGGTGTGTAAGCATTTTCAAAAACTCCTCCACTCTTCTCCCTTCATATGCTCCAGGTAATTAGCGGCACCAAGGTGTTCAAAGAACTCCTAGTACCGTGGACTCTCTACCTACCATCTTGCCACTAGTCCGGGAGTGAAAGACCCGTCT
3B_Rv	AAATTGGAAGGGAGGTAGAGAGTCCACGGTACTAGGAGTTCTTTGAACACCTTGGTGCCGCTAATTACCTGGAGCATATGAAGGGAGAAGAGTGGAGGAGTTTTTGAAAATGCTTACACACCACTTCCGAGAATCATTGAACAACCGAAATCTGACGCGTACTATAGGCGGGGTTGAAGCG
4B_Fw	TGGTCACGGCTAGACTATGTCTTCATCATAATTCCAAAGGCCAATTGGGGGTTGATCGTATTCGAATCACAGCTTTAACCCCTCTTGGTCCACCTCATGATCGTATTCGAACTATAGCCGTTAAACCTCATGATCATTTGGGGGATTCCTGTTCATACATAGGTCGTATTCGAACCAAAGAGAACATAGCTGTCGGTACCCTTTTAATCGGCACAACGCCGAACC
4B_Rv	TAGGTCGAGAGCTTGTTCTCTTTGGTTCGAATACGACCTATGTATGAACAGGAATCCCCCAAATGATCATGAGGTTTAACGGCTATAGTTCGAATACGATCATGAGGTGGACCAAGAGGGGTTAAAGCTGTGATTCGAATACGATCAACCCCCAATTGGCCTTTGGAATTATGATGAAGACATATGATCATTGAGGATGAAAAGGTCAGAGGTCCTAGTCGGTG
5B_Fw	CATGAACAGTCACCTCCCTGCCTTGGGTCTAAATTTTCTGAAAAGGACACAGGGCGACTATTCATGAAAAAGGAAGACCGCATTCTACTTAGCTGAGAAAAATCTGCGTAAATTTGTGGCTACAAGACCCACCTACAAGACTGACTTCGTCAATGCCGTGCCCATCTAGTTCACCACTCACCGTGAGATCAAATATGCACCACAAGCTGTTGGAATATTGAAATCTGTAGACCACTCACCAATATATCAAAGGGTGTCTCGTGTGAGCTGTC
5B_Rv	CCCAATGGGGGGAGGGGTCTACAGATTTCATATTCCAACAGCTTGTGGTGCATATTTGATCTCACGGTGAGTGGTGAACTAGATGGGCACGGCATTGACGAAGTCAGTCTTGTAGGTGGGTCTTGTAGCCACAAATTTACGCAGATTTTTCTCAGCTAAGTAGAATGCGGTCTTCCTTTTTCATGAATAGTCGCCCTGTGTCCTTTTCAGAAAATTTAGACCAAGGCAGGGAGTGACTTGGACTTCAGGAAATTTGGCAGGCAGCATCTACTCCT
6B_Fw	GGGGTAAGAACTCTGTTAGTGGCGATTCTTGCTGCTCTAAAATGTCCACTCCAGTTGCTCCCCAGTTACAGCAGGCAGCATATTATGCTACAGGACGGATTAAATCAGCACTGTACTGGGCCTGTAATCTTGGTAATGAATACAACTTCCACAGTAGTGCTACTTGCTCATATTGACTGTTGGAGACTCATACTGACAGGGACGTGGCATTGAACATCAGGGGAGGATTGTTTCTTCCAGGGCCTCCAGGTGTCTCGAGGATTCTTTCTGAAGATATTCATGGCGAAAGAAATCCTCATTTTGTTGGCCAAGTCTTGCTCGC
6B_Rv	AGAGGGTTTTTGGCTGAATATCTTCAGAAAGAATCCTCGAGACACCTGGGAGGCCCTGGAAGAAACAATCCTCCCCTGATGTTCAATGCCACGTCCCTGTCAGTATGAGTCTCCAACAGTCAATATGAGCAAGTAGCACTACTGTGGAAGTTGTATTCATTACCAAGATTACAGGCCCAGTACAGTGCTGATTTAATCCGTCCTGTAGCATAATATGCTGCCTGCTGTAACTGGGGAGCAACTGGAGTGGACATTTTAGAGCAGCAAGAATCGCCACTTAACCTGATGATTCTGATTGTAATTGGAAGAATTCCGGCCAGCTG
7B_Fw	AGGGTTCTGCCTTTGCTTTTTTCTTGAGAGAGCCACTAGTGAAACCTACGACCCCGGGTCTCTTTTCATCATATCTGCCTTTGCAATCTATTTTCCTTTAGATTTACTAGAAAAAGAGCTCGTGCGTTGCAACGGGTTTAAAATAAATTTTAAAGTTCATGTGATATTGGGAGTTTATCTATCGTGGCCTAATACCGAGCTATATCTCTTTGTCCGTTAAATTCTTCCTCATCTTAATGTGAATTCATATTTTATACTTTCCCACTTAAAATATAAGATGGTCGGTTAGACAATAAAGGGTTTACAATGTTTGATCCTCTTTTGTTCACACTATGTCATCAACAGCAGGAGCACAGCGACTGCGCCAATGCAGCC
7B_Rv	CCAACCGCCCCCGGTCCCCCGTTGAGAATAGTTGTGACAAAAGAGGATCAAACATTGTAAACCCTTTATTGTCTAACCGACCATCTTATATTTTAAGTGGGAAAGTATAAAATATGAATTCACATTAAGATGAGGAAGAATTTAACGGACAAAGAGATATAGCTCGGTATTAGGCCACGATAGATAAACTCCCAATATCACATGAACTTTAAAATTTATTTTAAACCCGTTGCAACGCACGAGCTCTTTTTCTAGTAAATCTAAAGGAAAATAGATTGCAAAGGCAGATATGATGAAAAGAGACCCGGGGTCGTAGGTTTCACTAGTGGCTTCTCTCAAGAAAAATAGCAAATGGTGGGAAAACAAGTACGGTTACGCCCCTAGC
1D_Fw	TTTATTTTTTATATAATATTTTTAATATGGAGCTCACGTAAGCTCATGTTACTTCTGGCGGTCTCGG
1D_Rv	GGGGGGGCCCCCCTATTTAAATATATATAATATAAAAATACATGGTGCCACACGAGACTTGTAACGCGCAGG
2D_Fw	TACGGTCGAGGATCATTCGCATTTCTGACCAGTTTCATCGTGTGGTAACATCACAGTTCAGTTAACAGTGTATATAATAGCCTGCTCCCTGTAACTTCACTAGCGAGACCCGTAGTGGAG
2D_Rv	ATGAGGATGGGCAGCTATTATATACACTGTTAACTGAACTGTGATGTTACCACACGATGAAACTGGTCAGAAATGCGAATGATTCCTCGACCGGCTCGTCTGGGAGGCCCCGATCCATGTGCTT
3D_Fw	CGGGCCTAGGATACTTAAGTTATGATTATGGGGCGGACAGGAGGAGGGGGCGCTTGCCCCCCTGCATTCTTCATCATATTATATTTGTTCAATAGTTTAACATGTATCTTGTAATTATTGCTTCTAGCATATAATAGTTGCCAATCACAATAAGCCGAGATCAGAATGGCGC
3D_Rv	GGGGTGTGGCATTATATGGGCTAGAGGCATAATTACAAGATACATGTTAAACTATTGAACAAATATAATATGATGAAGAATGCAGGGGGGCAAGCGCCCCCTCCTCCTGTCCGCCCCATAATCATAACTTAAGTAGTCCTTCATGGCTGGTAGAGTTAGATCTTAGGCCGCCGC
4D_Fw	GGGGGGGGGTCGCATATCTTTGCCTAGAACTATAAGAGAGCCAGGGTGAGTTTTGGGCGGCCACGGGAAGGAGGCATCCAGCGGGGGTTGGTTTCTCCAAAGAATCTATTGAGGTCTAGGTGAAAGCCGAGCGGCGGAGGAGATCCCGCGGGTCCGTCTTTTCGCAAAGCGGGATCGGGTTGCAGTTGGAGCTGTGATTTTGGTCATAGCGGTTGGAGCAG
4D_Rv	GCAAAAAACACTGCAACCCGATCCCGCTTTGCGAAAGACGGACCCGCGGGATCTCCTCCGCCGCTCGGCTTTCACCTAGACCTCAATAGATTCTTTGGAGAAACCAACCCCCGCTGGATGCCTCCTTCCCGTGGCCGCCCAAAACTCACCCTGGCTCTCTTATAGTTCTAGGCAAAGATATGCGACCCTCGTTTTTTTCCTGGCCGCGTGGTCAGAGTCTAGA
5D_Fw	AAAGGGAAACACCCAAGCATTTTCTTAATGGGTTATGGGATCAAAGGGCGTCAATGTTTACTCCGACTGCTATATATATATATATGGTTTTCTCTATACATCATTTATCTCGTATGGTTTAGTGGAAGAACTCAAAGTCAGCGGGAAATTCGTGTTTACACAAAATTCAAACTGCTACATAAGTCATACAGATATGCAAACTGCTATATATATGATTAATTTATTGAACTATATCTATTTGGTCGTTAACCCGTTGCTTCTTTGCGGTGACTGGAGTACGTC
5D_Rv	CCATGGTACGACCAATAGATATAGTTCAATAAATTAATCATATATATAGCAGTTTGCATATCTGTATGACTTATGTAGCAGTTTGAATTTTGTGTAAACACGAATTTCCCGCTGACTTTGAGTTCTTCCACTAAACCATACGAGATAAATGATGTATAGAGAAAACCATATATATATATATAGCAGTCGGAGTAAACATTGACGCCCTTTGATCCATAACCCATAAGAAAATGCAGTTAGCTCATAGACAGCAGGAAGTTCTGCCAAGGC
6D_Fw	GAACGGTCCTCCCTTGACGTGTTGAGATGGTAGCAGATGGTTTCTTCACCGAGTTTGATAGCGAGTCAATAATGGGTATGTGTTTGAGCCATGTAATCCTGTTATTGTGCCTTGCGGCTCATTTTGTCCCATGTTTGATCAGTTTCGACTTTGAATGATGAATACTTTCTTTTAATACTTATGGTAGTGTGCATCGTAATGATGCAGAAGTAAGGGGTAAACCTCTTTTTTGAAAGAGAAATAAGTTAATTAGCCATTTTGTTGGTAATTAATTTCGTTGGAGTGTGCAAAAGATAAAGTATCCCAATTGGGCAACCGATCGTGCGCTTCTC
6D_Rv	GCGGGAAATTTATCTTTTGCAACTCCAACGAAATTAATTACCAACAAAATGGCTAATTAACTTATTTCTCTTTCAAAAAAGAGGTTTACCCCTTACTTCTGCATCATTACGATGCACACTACCATAAGTATTAAAAGAAAGTATTCATCATTCAAAGTCGAAACTGATCAAACATGGGACAAAATGAGCCGCAAGGCACAATAACAGGATTACATGGCTCAAACACATACCCATTATTGACTCGCTATCAAACTCGGTGAAGAAACCATCTGCTACCATCTCAACACGGTTGCACACAATAGCCGTACGCTCATGCGCATCCA
7D_Fw	CCGCAAGCCGAAGACGGGCTCGGAGTCGCAATTGGACCGGCGCGCCGCGTTGTGCCTATCCCGCCGGCGCTGCTCCCTGTCGGCGCACTCCTGCACCTTCATGGCGCTCCGGGACGACGAACAACTGCCACCACCCCAGCCGCTGCCGAGGTAGTGGAGAACGTGACCGCATGCCTTCGCTGCAATCGCATTGGGCAAGAGTGACGGTGAGCGACGCTCCTCCTTGACGCGCCGGGGGAGCAGCAAAATCTGCTCCTGCTTCATGTGGCGTCCGATTTGGACACCGCGGTTAGGCTTCAACTTCACAGGGATGCCGGCTTTAGCTTCACGGGGAGGAGTGTCACCGGTGGTGCCATCGGGCCATTCAGGTGGAG
7D_Rv	AGGGGCCGGTTACGGGATCTCCGTGAGCTAAAGCCGGCATCCCTGTGAAGTTGAAGCCTAACCGCGGTGTCCAAATCGGACGCCACATGAAGCAGGAGCAGATTTTGCTGCTCCCCCGGCGCGTCAAGGAGGAGCGTCGCTCACCGTCACTCTTGCCCAATGCGATTGCAGCGAAGGCATGCGGTCACGTTCTCCACTACCTCGGCAGCGGCTGGGGTGGTGGCAGTTGTTCGTCGTCCCGGAGCGCCATGAAGGTGCAGGAGTGCGCCGACAGGGAGCAGCGCCGGCGGGATAGGCACAACGCGGCGCGCCGGTCCAATTTTGCGGACTCCGATGTCCCGCCACCACACATCACGGTGGATCCAGACCTAGCGTACG
1H_Fw	TCAATACCGCGCATCAGCACGCGGCCCATACGCCGCCGAGGCGGTGCATGGTGACCTGCAGATGCAGCTGGAC
1H_Rv	CGCCGCCCGGCGGCGTATGGGGCCGCGTTGGCTGGAAGGCAGCCAGATGGAGCATGGACACTGCCCGTCCTTCTT
2H_Fw	ACACTGGGAGCAGAGGCTCAGTCTGCATCGTCTTGTTCGGGAGCTGCATGCAACGGATCGAATCACGATGGCACGACACGAGCCAGCAGTAGCACATGCTGATGGATTAGGCCTGCACGC
2H_Rv	GGAAAATGCTGGCTCGTGTCGTGCCATCGTGATTCGATCCGTTGCATGCAGCTCCCGAACAAGACGATGCAGACTGAGGGCAAACTGCTGCTGTCACGCGCGTATGGACACGATCGACGCG
3H_Fw	ATTACGATCGTGACCTTCGTTGGGGGTCCGGATTGCAAAGGTGACACATCAAAGGTGTGCATTAGGTATGCAAAACATCACATGTCACCTATGTATGTATGTTAGGACATCATGGAGATGATGGTGGTCGTCGGACATCGCCCCGTCACGCAGTTCTCAACGTCGCTCC
3H_Rv	GTGGGGGTCCGACGACACCATCATCTCCATGATGTCCTAACATACATACATAGGTGACATGTGATGTTTTGCATACCTAATGCACACCTTTGATGTGTCACCTTTGCAATCCGGACCCCCAACGAAGGTGCACGACGTGTACGCTTACTTATAGCCGGTGGGAGATCACATG
4H_Fw	GACGAGCCGAAGGTCAATGTAGGAGGACCGATGATGCAGATTGGTGCCGTGATGCAACAAGAGCAATAGGACCGCCACCACACCAACACCATCGCCATCGGAGGATACCACAACTCGCGTCGTCGGCTAAAGATGAATGCTAGATCAGGACGGATCCCTATCCGCCTCCATGTCATCGCTTGCATGATCTTTCACCTCGCAGCCTGTCCTGTGCTGCTAGTCCC
4H_Rv	CCGGGGGAAATATGCAGCGATGACATGGAGGCGGATAGGGATCCGTCCTGATCTAGCATTCATCTTTAGCCGACGACGCGAGTTGTGGTATCCTCCGATGGCGATGGTGTTGGTGTGGTGGCGGTCCTATTGCTCTTGTTGCATCACGGCACCAATCTGCATCATCGGTCCTCCTCGATTTGGCCGTCGACGTGTTCCGGAACTGCTGTTGGTGGTCTTGT
5H_Fw	GGGGGGTTTTGAGGTTGGACATGGTGAGACCCCACCTCTGCCCAAATATGTCGTGAACGATCCTTGTCAGATCGTTGTACGGCTTGTTTGTCATGGAGCGCGAGGTAGCTGTAGCAGCCTAGCACACAGTATAGCTGAAGCAATCAATGCCTGCACCTGCAAGCAGAGAAGGTTGCAGTGAGAGTGAGGCCACTTAAGTTTGGATCCATCGATTCAGCTACCACTGCCCGCGGATGAATGAATCATTTGGATGGATGGGACTCCTCGGATCGACCCACCTA
5H_Rv	CCCCGCATGATTCTTTCATCCCGCGGGCAGTGGTAGCTGAATCGATGGATCCAAACTTAAGTGGCCTCACTCTCACTGCAACCTTCTCTGCTTGCAGGTGCAGGCATTGATTGCTTCAGCTATACTGTGTGCTAGGCTGCTACAGCTACCTCGCGCTCCATGACAAACAAGCCGTACAACGATCTGACAAGGATCGTTCACGACATATTTGGGCAGAGGTGGGGTCTCACCATGGTCAACATTTGCAGCCAACAAAGTTAGCGCCCACAGAGAGAG
6H_Fw	AGAGAAGGGGGAACTTGAATGCTGTCTTCGTTTGCACGTCAGAGAGATCAATAGTTCGCTCAGAACCTTACCTGCATGACGCACTTTGATGAGTGTATTTTCAAACTCATTATATACACCATTTTTTAAATTGGATAATTCCAAACACGATCATTACGATCTTGTCATTAATGACTAATAAATGCAAAAGTTTATAAATAAGTACGTTCAATTTGTTCTCACCGGAAATGACCATTTAAGGGAAGATTTTTTTATTATAAAGGGCGATTTATTAACTTAAAATGTAGCATCAAATGGATACAATCGAGTAACACCCTGTGCATTGC
6H_Rv	AAACTTGGAGTAATTTTAAGTTAATAAATCGCCCTTTATAATAAAAAAATCTTCCCTTAAATGGTCATTTCCGGTGAGAACAAATTGAACGTACTTATTTATAAACTTTTGCATTTATTAGTCATTAATGACAAGATCGTAATGATCGTGTTTGGAATTATCCAATTTAAAAAATGGTGTATATAATGAGTTTGAAAATACACTCATCAAAGTGCGTCATGCAGGTAAGGTTCTGAGCGAACTATTGATCTCTCTGACGTGGCAAACGAAGACAGCATCAAGATCCGCCCGCTCGATCAGACGGTGTAGATCACGTCGCACC
7H_Fw	AGGGGGTTGACGAGGGTTTCCTTCATCTCGCGCGCAGATTCGATCTCATCATCGTGGCCACAGCGCTAGAGGCATATCATCGATCCTCATCGTGCTCGATCCAATCACTAGTGATGTCCCGTCGCGACGCAAAAGAGACATGGCATCTCACATCGGATCTGAACAAAGAAGGTGGGAGATCCAGCAGGGAGATGGAGATCCGGCGCCTGTGCGCATGCAGGGTCAGCAAGCTCCTGAGTAACTGGCCTCACGCTTTTGACCATCGCCCGCACCCTGCGTGCGTGGAGCGCATGGACGTCATATCATATGCGTCTCCAAGGGCGCTGCGGTTGCGGTTCACCAGGGCTTTTCGCGTAGGCGTATCTAGGCA
7H_Rv	AAAGGGGACGAACCGCAGCGCCCTTGGAGACGCATATGATATGACGTCCATGCGCTCCACGCACGCAGGGTGCGGGCGATGGTCAAAAGCGTGAGGCCAGTTACTCAGGAGCTTGCTGACCCTGCATGCGCACAGGCGCCGGATCTCCATCTCCCTGCTGGATCTCCCACCTTCTTTGTTCAGATCCGATGTGAGATGCCATGTCTCTTTTGCGTCGCGACGGGACATCACTAGTGATTGGATCGAGCACGATGAGGATCGATGATATGCCTCTAGCGCTGTGGCCACGATGATGAGATCGAATCTGCGCGCGAGATGAAGGAAACCCTCGTGTCGCGACAAGGGCCCGCCCAGGTGCACTCGAGGACAT
