# Supplementary material for: Rapid and cost-effective molecular karyotyping in wheat, barley, and their cross-progeny by chromosome-specific multiplex PCR
Source: Plant Methods. 2024 Mar 5;20:37. doi: 10.1186/s13007-024-01162-x (PMC10913579; doi:10.1186/s13007-024-01162-x)
Supplement: Supplementary file 6 — Supplementary Material 6: In silico prediction of chromosome-specific MPCR products in the genomes of Triticum, Aegilops, and Hordeum species [file 13007_2024_1162_MOESM6_ESM.xlsx]

## Sheet: Supp Table 6
Table S6. In silico prediction of chromosome-specific MPCR products in the genomes of Triticum, Aegilops, and Hordeum species
	Lack of PCR product or potential unspecific product
	Plex-a; Triticum spelta								Plex-b; Triticum spelta								Plex-d; Triticum spelta								Plex-h; Triticum spelta
	CHR/Contig	5p coord.	3p coord.	Primer pair ID	fragment length	mismatch (F::R)			CHR/Contig	5p coord.	3p coord.	Primer pair ID	fragment length	mismatch (F::R)			CHR/Contig	5p coord.	3p coord.	Primer pair ID	fragment length	mismatch (F::R)			CHR/Contig	5p coord.	3p coord.	Primer pair ID	fragment length	mismatch (F::R)
CHR-1	1A dna:chromosome chromosome:PGSBv2.0:1A:1:599764323:1 REF	542233900	542233999	100bp_F_1A::100bp_R_1A	99	0::0		CHR-1	1B dna:chromosome chromosome:PGSBv2.0:1B:1:691313424:1 REF	114356338	114356437	100bp_F_1B::100bp_R_1B	99	1::0		CHR-1	1D dna:chromosome chromosome:PGSBv2.0:1D:1:493357854:1 REF	112039876	112039975	100bp_F_1D::100bp_R_1D	99	0::0		CHR-1
CHR-2	2A dna:chromosome chromosome:PGSBv2.0:2A:1:782685093:1 REF	725480982	725481131	150bp_F_2A::150bp_R_2A	149	0::0		CHR-2	2B dna:chromosome chromosome:PGSBv2.0:2B:1:786410271:1 REF	645871939	645872088	150bp_F_2B::150bp_R_2B	149	1::0		CHR-2	2D dna:chromosome chromosome:PGSBv2.0:2D:1:648139033:1 REF	28387099	28387248	150bp_F_2D::150bp_R_2D	149	0::0		CHR-2
CHR-3	3A dna:chromosome chromosome:PGSBv2.0:3A:1:744407562:1 REF	381881778	381881977	200bp_F_3A::200bp_R_3A	199	0::0		CHR-3	3B dna:chromosome chromosome:PGSBv2.0:3B:1:835583350:1 REF	157904361	157904567	200bp_F_3B::200bp_R_3B	206	0::0		CHR-3	3D dna:chromosome chromosome:PGSBv2.0:3D:1:623221719:1 REF	112798491	112798690	200bp_F_3D::200bp_R_3D	199	0::0		CHR-3
CHR-4	4A dna:chromosome chromosome:PGSBv2.0:4A:1:741299132:1 REF	192235468	192235716	250bp_F_4A::250bp_R_4A	248	0::0		CHR-4	4B dna:chromosome chromosome:PGSBv2.0:4B:1:669032550:1 REF	432867079	432867328	250bp_F_4B::250bp_R_4B	249	0::0		CHR-4	4D dna:chromosome chromosome:PGSBv2.0:4D:1:517040482:1 REF	1008868	1009117	250bp_F_4D::250bp_R_4D	249	0::0		CHR-4
CHR-5	5A dna:chromosome chromosome:PGSBv2.0:5A:1:711661679:1 REF	35532102	35532401	300bp_F_5A::300bp_R_5A	299	0::0		CHR-5	5B dna:chromosome chromosome:PGSBv2.0:5B:1:708205786:1 REF	66111660	66111959	300bp_F_5B::300bp_R_5B	299	0::0		CHR-5	5D dna:chromosome chromosome:PGSBv2.0:5D:1:573398137:1 REF	127438823	127439122	300bp_F_5D::300bp_R_5D	299	0::0		CHR-5
CHR-6	6A dna:chromosome chromosome:PGSBv2.0:6A:1:583494258:1 REF	569161352	569161701	350bp_F_6A::350bp_R_6A	349	1::0		CHR-6	6B dna:chromosome chromosome:PGSBv2.0:6B:1:707105489:1 REF	149551119	149551468	350bp_F_6B::350bp_R_6B	349	0::0		CHR-6	6D dna:chromosome chromosome:PGSBv2.0:6D:1:471251328:1 REF	19961379	19961728	350bp_F_6D::350bp_R_6D	349	0::0		CHR-6
CHR-7	7A dna:chromosome chromosome:PGSBv2.0:7A:1:737453356:1 REF	436932462	436932860	400bp_F_7A::400bp_R_7A	398	0::0		CHR-7	7B dna:chromosome chromosome:PGSBv2.0:7B:1:736349413:1 REF	612253044	612253442	400bp_F_7B::400bp_R_7B	398	0::0		CHR-7	7D dna:chromosome chromosome:PGSBv2.0:7D:1:639162162:1 REF	139975987	139976388	400bp_F_7D::400bp_R_7D	401	0::0		CHR-7
	Plex-a; Triticum turgidum subsp. durum								Plex-b; Triticum turgidum subsp. durum								Plex-d; Triticum turgidum								Plex-h; Triticum turgidum
	CHR/Contig	5p coord.	3p coord.	Primer pair ID	fragment length	mismatch (F::R)			CHR/Contig	5p coord.	3p coord.	Primer pair ID	fragment length	mismatch (F::R)			CHR/Contig	5p coord.	3p coord.	Primer pair ID	fragment length	mismatch (F::R)			CHR/Contig	5p coord.	3p coord.	Primer pair ID	fragment length	mismatch (F::R)
CHR-1	1A dna:chromosome chromosome:Svevo.v1:1A:1:585266722:1 REF	529427645	529427744	100bp_F_1A::100bp_R_1A	99	0::0		CHR-1	1B dna:chromosome chromosome:Svevo.v1:1B:1:681112512:1 REF	101084054	101084153	100bp_R_1B::100bp_F_1B	99	0::0		CHR-1								CHR-1
CHR-2	2A dna:chromosome chromosome:Svevo.v1:2A:1:775448786:1 REF	719396642	719396818	150bp_F_2A::150bp_R_2A	176	0::0		CHR-2	2B dna:chromosome chromosome:Svevo.v1:2B:1:790338525:1 REF	637830199	637830348	150bp_F_2B::150bp_R_2B	149	1::0		CHR-2								CHR-2
CHR-3	3A dna:chromosome chromosome:Svevo.v1:3A:1:746673839:1 REF	385108999	385109198	200bp_F_3A::200bp_R_3A	199	0::0		CHR-3	3B dna:chromosome chromosome:Svevo.v1:3B:1:836514780:1 REF	158894937	158895143	200bp_F_3B::200bp_R_3B	206	0::0		CHR-3								CHR-3
CHR-4	4A dna:chromosome chromosome:Svevo.v1:4A:1:736872137:1 REF	190446741	190446990	250bp_F_4A::250bp_R_4A	249	0::0		CHR-4	4B dna:chromosome chromosome:Svevo.v1:4B:1:676292951:1 REF	425178733	425178982	250bp_R_4B::250bp_F_4B	249	0::0		CHR-4								CHR-4
CHR-5	5A dna:chromosome chromosome:Svevo.v1:5A:1:669155517:1 REF	34459313	34459630	300bp_F_5A::300bp_R_5A	317	0::0		CHR-5	5B dna:chromosome chromosome:Svevo.v1:5B:1:701372996:1 REF	63374912	63375211	300bp_F_5B::300bp_R_5B	299	0::0		CHR-5								CHR-5
CHR-6	6A dna:chromosome chromosome:Svevo.v1:6A:1:615672275:1 REF	600450463	600450812	350bp_F_6A::350bp_R_6A	349	0::0		CHR-6	6B dna:chromosome chromosome:Svevo.v1:6B:1:698614761:1 REF	145748920	145749269	350bp_F_6B::350bp_R_6B	349	0::0		CHR-6								CHR-6
CHR-7	7A dna:chromosome chromosome:Svevo.v1:7A:1:728031845:1 REF	428272720	428273119	400bp_F_7A::400bp_R_7A	399	0::0		CHR-7	7B dna:chromosome chromosome:Svevo.v1:7B:1:722970987:1 REF	606467126	606467524	400bp_F_7B::400bp_R_7B	398	1::1		CHR-7								CHR-7
	Plex-a; Triticum dicoccoides								Plex-b; Triticum dicoccoides								Plex-d; Triticum dicoccoides								Plex-h; Triticum dicoccoides
	CHR/Contig	5p coord.	3p coord.	Primer pair ID	fragment length	mismatch (F::R)			CHR/Contig	5p coord.	3p coord.	Primer pair ID	fragment length	mismatch (F::R)			CHR/Contig	5p coord.	3p coord.	Primer pair ID	fragment length	mismatch (F::R)			CHR/Contig	5p coord.	3p coord.	Primer pair ID	fragment length	mismatch (F::R)
CHR-1	1A dna:chromosome chromosome:WEWSeq_v.1.0:1A:1:593586810:1 REF	537153928	537154027	100bp_F_1A::100bp_R_1A	99	0::0		CHR-1	1B dna:chromosome chromosome:WEWSeq_v.1.0:1B:1:690537804:1 REF	103993184	103993283	100bp_F_1B::100bp_R_1B	99	0::0		CHR-1								CHR-1
CHR-2	2A dna:chromosome chromosome:WEWSeq_v.1.0:2A:1:775183943:1 REF	714727687	714727863	150bp_F_2A::150bp_R_2A	176	0::0		CHR-2	2B dna:chromosome chromosome:WEWSeq_v.1.0:2B:1:803365466:1 REF	645677481	645677630	150bp_F_2B::150bp_R_2B	149	1::0		CHR-2								CHR-2
CHR-3	3A dna:chromosome chromosome:WEWSeq_v.1.0:3A:1:754274518:1 REF	388437708	388437907	200bp_F_3A::200bp_R_3A	199	0::0		CHR-3	3B dna:chromosome chromosome:WEWSeq_v.1.0:3B:1:841096276:1 REF	159761253	159761459	200bp_F_3B::200bp_R_3B	206	0::0		CHR-3								CHR-3
CHR-4	4A dna:chromosome chromosome:WEWSeq_v.1.0:4A:1:726427787:1 REF	192542302	192542550	250bp_F_4A::250bp_R_4A	248	0::0		CHR-4	4B dna:chromosome chromosome:WEWSeq_v.1.0:4B:1:673896466:1 REF	443550970	443551219	250bp_F_4B::250bp_R_4B	249	0::0		CHR-4								CHR-4
CHR-5	5A dna:chromosome chromosome:WEWSeq_v.1.0:5A:1:700855599:1 REF	34051493	34051804	300bp_F_5A::300bp_R_5A	311	0::0		CHR-5	5B dna:chromosome chromosome:WEWSeq_v.1.0:5B:1:712180895:1 REF	68421782	68422081	300bp_F_5B::300bp_R_5B	299	0::0		CHR-5								CHR-5
CHR-6	6A dna:chromosome chromosome:WEWSeq_v.1.0:6A:1:621432051:1 REF	605598887	605599236	350bp_F_6A::350bp_R_6A	349	1::0		CHR-6	6B dna:chromosome chromosome:WEWSeq_v.1.0:6B:1:703217322:1 REF	155135977	155136326	350bp_F_6B::350bp_R_6B	349	0::0		CHR-6								CHR-6
CHR-7	7A dna:chromosome chromosome:WEWSeq_v.1.0:7A:1:727576108:1 REF	429809098	429809497	400bp_F_7A::400bp_R_7A	399	0::0		CHR-7	7B dna:chromosome chromosome:WEWSeq_v.1.0:7B:1:755408349:1 REF	635105771	635106169	400bp_R_7B::400bp_F_7B	398	0::0		CHR-7								CHR-7
																Off-target	4B dna:chromosome chromosome:WEWSeq_v.1.0:4B:1:673896466:1 REF	4177414	4177656	250bp_F_4D::250bp_R_4D	242	2::1		Off-target	1B dna:chromosome chromosome:WEWSeq_v.1.0:1B:1:690537804:1 REF	62056452	62056569	100bp_1H_R::100bp_1H_F	117	0::2
	Plex-a; Triticum urartu								Plex-b; Triticum urartu								Plex-d; Triticum urartu								Plex-h; Triticum urartu
	CHR/Contig	5p coord.	3p coord.	Primer pair ID	fragment length	mismatch (F::R)			CHR/Contig	5p coord.	3p coord.	Primer pair ID	fragment length	mismatch (F::R)			CHR/Contig	5p coord.	3p coord.	Primer pair ID	fragment length	mismatch (F::R)			CHR/Contig	5p coord.	3p coord.	Primer pair ID	fragment length	mismatch (F::R)
CHR-1								CHR-1								CHR-1								CHR-1
CHR-2								CHR-2								CHR-2								CHR-2
CHR-3	scaffold6217 dna:supercontig supercontig:ASM34745v1:scaffold6217:1:106859:1 REF	26513	26712	200bp_F_3A::200bp_R_3A	199	1::0		CHR-3								CHR-3								CHR-3
CHR-4	scaffold44008 dna:supercontig supercontig:ASM34745v1:scaffold44008:1:91215:1 REF	74071	74320	250bp_F_4A::250bp_R_4A	249	1::1		CHR-4								CHR-4								CHR-4
CHR-5								CHR-5								CHR-5								CHR-5
CHR-6	scaffold22732 dna:supercontig supercontig:ASM34745v1:scaffold22732:1:59272:1 REF	8291	8639	350bp_F_6A::350bp_R_6A	348	1::0		CHR-6								CHR-6								CHR-6
CHR-7	scaffold19683 dna:supercontig supercontig:ASM34745v1:scaffold19683:1:78879:1 REF	12268	12667	400bp_F_7A::400bp_R_7A	399	0::0		CHR-7								CHR-7								CHR-7
	Plex-a; Aegilops tauschii								Plex-b; Aegilops tauschii								Plex-d; Aegilops tauschii								Plex-h; Aegilops tauschii
	CHR/Contig	5p coord.	3p coord.	Primer pair ID	fragment length	mismatch (F::R)			CHR/Contig	5p coord.	3p coord.	Primer pair ID	fragment length	mismatch (F::R)			CHR/Contig	5p coord.	3p coord.	Primer pair ID	fragment length	mismatch (F::R)			CHR/Contig	5p coord.	3p coord.	Primer pair ID	fragment length	mismatch (F::R)
CHR-1								CHR-1								CHR-1	1D dna:chromosome chromosome:Aet_v4.0:1D:1:502330251:1 REF	114960156	114960255	100bp_F_1D::100bp_R_1D	99	0::0		CHR-1
CHR-2								CHR-2								CHR-2	2D dna:chromosome chromosome:Aet_v4.0:2D:1:651661114:1 REF	28450372	28450521	150bp_F_2D::150bp_R_2D	149	0::1		CHR-2
CHR-3								CHR-3								CHR-3	3D dna:chromosome chromosome:Aet_v4.0:3D:1:627182665:1 REF	105812874	105813073	200bp_F_3D::200bp_R_3D	199	0::0		CHR-3
CHR-4								CHR-4								CHR-4	4D dna:chromosome chromosome:Aet_v4.0:4D:1:526018785:1 REF	1021383	1021632	250bp_F_4D::250bp_R_4D	249	0::0		CHR-4
CHR-5								CHR-5								CHR-5	5D dna:chromosome chromosome:Aet_v4.0:5D:1:577375663:1 REF	129788508	129788808	300bp_R_5D::300bp_F_5D	300	0::0		CHR-5
CHR-6								CHR-6								CHR-6	6D dna:chromosome chromosome:Aet_v4.0:6D:1:496019527:1 REF	19960208	19960557	350bp_F_6D::350bp_R_6D	349	1::0		CHR-6
CHR-7								CHR-7								CHR-7	7D dna:chromosome chromosome:Aet_v4.0:7D:1:644716137:1 REF	139955478	139955879	400bp_F_7D::400bp_R_7D	401	0::0		CHR-7
	Plex-a; Hordeum vulgare subsp. spontaneum / Wild barley								Plex-b; Hordeum vulgare subsp. spontaneum / Wild barley								Plex-d; Hordeum vulgare subsp. spontaneum / Wild barley								Plex-h; Hordeum vulgare subsp. spontaneum / Wild barley
	CHR/Contig	5p coord.	3p coord.	Primer pair ID	fragment length	mismatch (F::R)			CHR/Contig	5p coord.	3p coord.	Primer pair ID	fragment length	mismatch (F::R)			CHR/Contig	5p coord.	3p coord.	Primer pair ID	fragment length	mismatch (F::R)			CHR/Contig	5p coord.	3p coord.	Primer pair ID	fragment length	mismatch (F::R)
CHR-1								CHR-1								CHR-1								CHR-1	OU015701.1 Hordeum vulgare subsp. spontaneum genome assembly, chromosome: 1H	20098912	20099014	100bp_1H_R::100bp_1H_F	102	0::0
CHR-2								CHR-2								CHR-2								CHR-2	OU015702.1 Hordeum vulgare subsp. spontaneum genome assembly, chromosome: 2H	674560794	674560940	150bp_2H_F::150bp_2H_R	146	0::0
CHR-3								CHR-3								CHR-3								CHR-3	OU015703.1 Hordeum vulgare subsp. spontaneum genome assembly, chromosome: 3H	253326898	253327097	200bp_3H_R::200bp_3H_F	199	0::1
CHR-4								CHR-4								CHR-4								CHR-4	OU015704.1 Hordeum vulgare subsp. spontaneum genome assembly, chromosome: 4H	118992342	118992588	250bp_4H_F::250bp_4H_R	246	0::1
CHR-5								CHR-5								CHR-5								CHR-5	OU015705.1 Hordeum vulgare subsp. spontaneum genome assembly, chromosome: 5H	418711258	418711561	300bp_5H_F::300bp_5H_R	303	0::0
CHR-6								CHR-6								CHR-6								CHR-6	OU015706.1 Hordeum vulgare subsp. spontaneum genome assembly, chromosome: 6H	54380128	54380479	350bp_6H_F::350bp_6H_R	351	0::0
CHR-7								CHR-7								CHR-7								CHR-7	OU015707.1 Hordeum vulgare subsp. spontaneum genome assembly, chromosome: 7H	184309412	184309810	400bp_7H_F::400bp_7H_R	398	0::0
	Plex-a; Hordeum marinum								Plex-b; Hordeum marinum								Plex-d; Hordeum marinum								Plex-h; Hordeum marinum
	CHR/Contig	5p coord.	3p coord.	Primer pair ID	fragment length	mismatch (F::R)			CHR/Contig	5p coord.	3p coord.	Primer pair ID	fragment length	mismatch (F::R)			CHR/Contig	5p coord.	3p coord.	Primer pair ID	fragment length	mismatch (F::R)			CHR/Contig	5p coord.	3p coord.	Primer pair ID	fragment length	mismatch (F::R)
CHR-1								CHR-1								CHR-1								CHR-1
CHR-2								CHR-2								CHR-2								CHR-2	CM039673.1 Hordeum marinum isolate H559 chromosome 2H, whole genome shotgun sequence	564942183	564942328	150bp_2H_F::150bp_2H_R	145	0::1
CHR-3								CHR-3								CHR-3								CHR-3
CHR-4								CHR-4								CHR-4								CHR-4
CHR-5								CHR-5								CHR-5								CHR-5	CM039676.1 Hordeum marinum isolate H559 chromosome 5H, whole genome shotgun sequence	270998849	270999164	300bp_5H_F::300bp_5H_R	315	2::1
CHR-6								CHR-6								CHR-6								CHR-6
CHR-7								CHR-7								CHR-7								CHR-7
